# Supplementary material for: Prevention of calpain-dependent degradation of STK38 by MEKK2-mediated phosphorylation
Source: Sci Rep. 2019 Nov 5;9:16010. doi: 10.1038/s41598-019-52435-8 (PMC6831656; doi:10.1038/s41598-019-52435-8)
Supplement: Supplementary file 1 — Supplementary information [file 41598_2019_52435_MOESM1_ESM.xlsx]

## Sheet: Supplemental Table 1
Supplemental Table 1. List of proteins identified by nanoLC-ESI-MS/MS analysis.
						Coverage (%)		Area				#Spec
Protein Group	Protein ID	Accession	Score (%)	-10lgP	Coverage (%)	Kinase (+)	Kinase (-)	Kinase (+)	Kinase (-)	#Peptides	#Unique	Kinase (+)	Kinase (-)	PTM	Avg. Mass	Description
2	2	P04264|K2C1_HUMAN	99.2	340.62	48	41	37	80800000	107000000	31	26	107	147	Carbamidomethylation; Oxidation (M)	66039	Keratin type II cytoskeletal 1 OS=Homo sapiens OX=9606 GN=KRT1 PE=1 SV=6
1	1	Q15208|STK38_HUMAN	99.2	297.79	59	56	59	7560000000	3640000000	35	35	1652	1154	Carbamidomethylation; Oxidation (M); Phosphorylation (STY)	54190	Serine/threonine-protein kinase 38 OS=Homo sapiens OX=9606 GN=STK38 PE=1 SV=1
7	6	P35527|K1C9_HUMAN	99.2	286.72	36	34	23	38800000	3020000	20	19	86	38	Oxidation (M)	62064	Keratin type I cytoskeletal 9 OS=Homo sapiens OX=9606 GN=KRT9 PE=1 SV=3
4	4	P35908|K22E_HUMAN	99.2	265.44	51	33	48	5660000	33500000	34	21	57	125	Carbamidomethylation; Oxidation (M)	65433	Keratin type II cytoskeletal 2 epidermal OS=Homo sapiens OX=9606 GN=KRT2 PE=1 SV=2
3	7	P13645|K1C10_HUMAN	99.2	237.21	36	28	32	28100000	126000000	27	20	71	149	Carbamidomethylation; Oxidation (M); Phosphorylation (STY)	58827	Keratin type I cytoskeletal 10 OS=Homo sapiens OX=9606 GN=KRT10 PE=1 SV=6
5	11	P11142|HSP7C_HUMAN	99.2	232.32	20	20	19	5570000	883000	15	3	97	65		70898	Heat shock cognate 71 kDa protein OS=Homo sapiens OX=9606 GN=HSPA8 PE=1 SV=1
6	9	P54652|HSP72_HUMAN	99.2	231.01	20	20	18			15	0	88	62	Phosphorylation (STY)	70021	Heat shock-related 70 kDa protein 2 OS=Homo sapiens OX=9606 GN=HSPA2 PE=1 SV=1
8	22	P34931|HS71L_HUMAN	99.2	204.11	17	17	14	10000000	1370000	11	3	69	46	Oxidation (M); Phosphorylation (STY)	70375	Heat shock 70 kDa protein 1-like OS=Homo sapiens OX=9606 GN=HSPA1L PE=1 SV=2
17	12	P02768|ALBU_HUMAN	99.2	200.86	24	21	13	2610000	327000	16	16	33	11	Carbamidomethylation	69367	Serum albumin OS=Homo sapiens OX=9606 GN=ALB PE=1 SV=2
13	15	P13647|K2C5_HUMAN	99.2	194.71	27	25	22	4220000	3230000	21	11	44	54	Carbamidomethylation; Oxidation (M)	62378	Keratin type II cytoskeletal 5 OS=Homo sapiens OX=9606 GN=KRT5 PE=1 SV=3
10	21	P11021|BIP_HUMAN	99.2	194.08	15	11	13	18300000	4980000	10	8	52	40	Oxidation (M)	72333	Endoplasmic reticulum chaperone BiP OS=Homo sapiens OX=9606 GN=HSPA5 PE=1 SV=2
9	25	P17066|HSP76_HUMAN	99.1	188.4	14	14	12	2210000	1030000	9	1	54	37	Carbamidomethylation; Phosphorylation (STY)	71028	Heat shock 70 kDa protein 6 OS=Homo sapiens OX=9606 GN=HSPA6 PE=1 SV=2
14	17	P02538|K2C6A_HUMAN	99.2	188.1	32	29	13	2030000	0	22	4	44	42	Carbamidomethylation; Oxidation (M); Phosphorylation (STY)	60045	Keratin type II cytoskeletal 6A OS=Homo sapiens OX=9606 GN=KRT6A PE=1 SV=3
11	16	P02533|K1C14_HUMAN	99.2	180.6	28	24	22	2150000	426000	13	3	50	49	Carbamidomethylation; Oxidation (M)	51562	Keratin type I cytoskeletal 14 OS=Homo sapiens OX=9606 GN=KRT14 PE=1 SV=4
15	20	P04259|K2C6B_HUMAN	99.2	175.37	27	25	12	55700		19	1	39	44	Carbamidomethylation; Phosphorylation (STY)	60067	Keratin type II cytoskeletal 6B OS=Homo sapiens OX=9606 GN=KRT6B PE=1 SV=5
12	18	P08779|K1C16_HUMAN	99.2	174.65	33	31	14	2430000		15	5	50	43	Carbamidomethylation; Oxidation (M)	51268	Keratin type I cytoskeletal 16 OS=Homo sapiens OX=9606 GN=KRT16 PE=1 SV=4
20	23	Q9Y2U5|M3K2_HUMAN	99.2	162.17	15	15	0	5270000		10	10	30	0	Carbamidomethylation; Phosphorylation (STY)	69741	Mitogen-activated protein kinase kinase kinase 2 OS=Homo sapiens OX=9606 GN=MAP3K2 PE=1 SV=2
18	37	Q7Z794|K2C1B_HUMAN	99.1	132.38	15	5	15		2050000	10	6	10	29	Oxidation (M)	61901	Keratin type II cytoskeletal 1b OS=Homo sapiens OX=9606 GN=KRT77 PE=2 SV=3
16	47	P13646|K1C13_HUMAN	98.6	124.57	7	5	7			5	0	12	24		49588	Keratin type I cytoskeletal 13 OS=Homo sapiens OX=9606 GN=KRT13 PE=1 SV=4
16	48	P13646-3|K1C13_HUMAN	98.5	124.57	8	5	7			5	0	12	24		45867	Isoform 3 of Keratin type I cytoskeletal 13 OS=Homo sapiens OX=9606 GN=KRT13
16	50	P13646-2|K1C13_HUMAN	98.5	124.57	9	6	9			5	0	12	24		38581	Isoform 2 of Keratin type I cytoskeletal 13 OS=Homo sapiens OX=9606 GN=KRT13
19	33	P12035|K2C3_HUMAN	99	123.56	11	6	9		204000	10	1	10	31	Oxidation (M)	64417	Keratin type II cytoskeletal 3 OS=Homo sapiens OX=9606 GN=KRT3 PE=1 SV=3
22	58	P81605|DCD_HUMAN	98.6	110.12	30	30	10	1900000	519000	4	4	11	4		11284	Dermcidin OS=Homo sapiens OX=9606 GN=DCD PE=1 SV=2
22	62	P81605-2|DCD_HUMAN	98.3	110.12	27	27	9	1900000	519000	4	4	11	4		12414	Isoform 2 of Dermcidin OS=Homo sapiens OX=9606 GN=DCD
24	59	Q86YZ3|HORN_HUMAN	98.9	98.95	3	3	1	1340000	31700	6	6	10	3		282389	Hornerin OS=Homo sapiens OX=9606 GN=HRNR PE=1 SV=2
25	54	P07900-2|HS90A_HUMAN	98.8	87.67	6	5	1	2680000	0	5	5	11	1	Phosphorylation (STY)	98161	Isoform 2 of Heat shock protein HSP 90-alpha OS=Homo sapiens OX=9606 GN=HSP90AA1
25	56	P07900|HS90A_HUMAN	98.7	87.67	6	6	0	2680000		4	4	11	0	Phosphorylation (STY)	84660	Heat shock protein HSP 90-alpha OS=Homo sapiens OX=9606 GN=HSP90AA1 PE=1 SV=5
28	63	P62979|RS27A_HUMAN	98.5	76.63	24	14	16	1280000	584000	3	3	4	4		17965	Ubiquitin-40S ribosomal protein S27a OS=Homo sapiens OX=9606 GN=RPS27A PE=1 SV=2
28	65	P0CG47|UBB_HUMAN	98.2	76.63	17	10	11	1280000	584000	3	3	4	4		25762	Polyubiquitin-B OS=Homo sapiens OX=9606 GN=UBB PE=1 SV=1
28	66	P0CG48|UBC_HUMAN	98.4	76.63	6	3	4	1280000	584000	3	3	4	4		77039	Polyubiquitin-C OS=Homo sapiens OX=9606 GN=UBC PE=1 SV=3
28	68	P62987|RL40_HUMAN	98.4	76.63	30	17	20	1280000	584000	3	3	4	4		14728	Ubiquitin-60S ribosomal protein L40 OS=Homo sapiens OX=9606 GN=UBA52 PE=1 SV=2
32	76	P38646|GRP75_HUMAN	97.2	70.88	7	5	3	608000	2660	4	3	13	8	Oxidation (M)	73681	Stress-70 protein mitochondrial OS=Homo sapiens OX=9606 GN=HSPA9 PE=1 SV=2
27	30	P31327|CPSM_HUMAN	98.9	63.57	5	4	4	335000	234000	8	8	10	8	Oxidation (M)	164939	Carbamoyl-phosphate synthase [ammonia] mitochondrial OS=Homo sapiens OX=9606 GN=CPS1 PE=1 SV=2
27	31	P31327-3|CPSM_HUMAN	98.9	63.57	5	4	4	335000	234000	8	8	10	8	Oxidation (M)	165650	Isoform 3 of Carbamoyl-phosphate synthase [ammonia] mitochondrial OS=Homo sapiens OX=9606 GN=CPS1
26	1590	P69905|HBA_HUMAN	69.7	56.93	11	11	11	496000	480000	1	1	5	6		15258	Hemoglobin subunit alpha OS=Homo sapiens OX=9606 GN=HBA1 PE=1 SV=2
36	1597	P25311|ZA2G_HUMAN	92.1	52.26	3	3	0	72800		1	1	2	0		34259	Zinc-alpha-2-glycoprotein OS=Homo sapiens OX=9606 GN=AZGP1 PE=1 SV=2
31	900	Q93088|BHMT1_HUMAN	74.5	50.65	2	2	2	153000	146000	1	1	2	2		44999	Betaine--homocysteine S-methyltransferase 1 OS=Homo sapiens OX=9606 GN=BHMT PE=1 SV=2
31	1604	Q9H2M3-2|BHMT2_HUMAN	74.5	50.65	3	3	3	153000	146000	1	1	2	2		33167	Isoform 2 of S-methylmethionine--homocysteine S-methyltransferase BHMT2 OS=Homo sapiens OX=9606 GN=BHMT2
31	1605	Q9H2M3|BHMT2_HUMAN	74.5	50.65	3	3	3	153000	146000	1	1	2	2		40354	S-methylmethionine--homocysteine S-methyltransferase BHMT2 OS=Homo sapiens OX=9606 GN=BHMT2 PE=1 SV=1
29	133	P55072|TERA_HUMAN	74.5	50.4	1	1	1	328000	45300	1	1	6	1		89322	Transitional endoplasmic reticulum ATPase OS=Homo sapiens OX=9606 GN=VCP PE=1 SV=4
29	830	Q8IYT4-2|KATL2_HUMAN	66.5	50.4	3	3	3	328000	45300	1	1	6	1		52781	Isoform 2 of Katanin p60 ATPase-containing subunit A-like 2 OS=Homo sapiens OX=9606 GN=KATNAL2
29	831	Q8IYT4|KATL2_HUMAN	66.5	50.4	2	2	2	328000	45300	1	1	6	1		61253	Katanin p60 ATPase-containing subunit A-like 2 OS=Homo sapiens OX=9606 GN=KATNAL2 PE=1 SV=3
45	108	P46459-2|NSF_HUMAN	69.6	48.27	2	2	2	212000	135000	1	1	2	3		71584	Isoform 2 of Vesicle-fusing ATPase OS=Homo sapiens OX=9606 GN=NSF
45	109	P46459|NSF_HUMAN	69.6	48.27	1	1	1	212000	135000	1	1	2	3		82594	Vesicle-fusing ATPase OS=Homo sapiens OX=9606 GN=NSF PE=1 SV=3
21	97	Q8TF72|SHRM3_HUMAN	94	48.19	0	0	0	2160000	1060000	1	1	8	3		216856	Protein Shroom3 OS=Homo sapiens OX=9606 GN=SHROOM3 PE=1 SV=2
30	242	O14730-2|RIOK3_HUMAN	90.3	47.13	1	1	1	449000	186000	1	1	3	2		58671	Isoform 2 of Serine/threonine-protein kinase RIO3 OS=Homo sapiens OX=9606 GN=RIOK3
30	243	O14730|RIOK3_HUMAN	90.3	47.13	1	1	1	449000	186000	1	1	3	2		59093	Serine/threonine-protein kinase RIO3 OS=Homo sapiens OX=9606 GN=RIOK3 PE=1 SV=2
41	101	O75369-7|FLNB_HUMAN	95.4	47.11	1	1	0	9610	1070	3	3	2	1	Oxidation (M); Phosphorylation (STY)	257548	Isoform 7 of Filamin-B OS=Homo sapiens OX=9606 GN=FLNB
41	102	O75369-6|FLNB_HUMAN	96	47.11	2	1	1	9610	1070	4	4	2	2	Oxidation (M); Phosphorylation (STY)	271411	Isoform 6 of Filamin-B OS=Homo sapiens OX=9606 GN=FLNB
41	103	O75369-3|FLNB_HUMAN	95.9	47.11	2	1	1	9610	1070	4	4	2	2	Oxidation (M); Phosphorylation (STY)	273906	Isoform 3 of Filamin-B OS=Homo sapiens OX=9606 GN=FLNB
41	104	O75369-2|FLNB_HUMAN	95.9	47.11	2	1	1	9610	1070	4	4	2	2	Oxidation (M); Phosphorylation (STY)	275666	Isoform 2 of Filamin-B OS=Homo sapiens OX=9606 GN=FLNB
41	105	O75369-9|FLNB_HUMAN	95.9	47.11	2	1	1	9610	1070	4	4	2	2	Oxidation (M); Phosphorylation (STY)	276936	Isoform 9 of Filamin-B OS=Homo sapiens OX=9606 GN=FLNB
41	106	O75369|FLNB_HUMAN	95.9	47.11	2	1	1	9610	1070	4	4	2	2	Oxidation (M); Phosphorylation (STY)	278162	Filamin-B OS=Homo sapiens OX=9606 GN=FLNB PE=1 SV=2
41	107	O75369-8|FLNB_HUMAN	95.9	47.11	2	1	1	9610	1070	4	4	2	2	Oxidation (M); Phosphorylation (STY)	281633	Isoform 8 of Filamin-B OS=Homo sapiens OX=9606 GN=FLNB
49	1678	P0DOY3|IGLC3_HUMAN	61.3	47.06	9	9	0	22700		1	1	1	0		11266	Immunoglobulin lambda constant 3 OS=Homo sapiens OX=9606 GN=IGLC3 PE=1 SV=1
49	1679	P0DOY2|IGLC2_HUMAN	61.3	47.06	9	9	0	22700		1	1	1	0		11294	Immunoglobulin lambda constant 2 OS=Homo sapiens OX=9606 GN=IGLC2 PE=1 SV=1
55	1608	P07451|CAH3_HUMAN	60.7	44.56	3	0	3		62900	1	1	0	1		29557	Carbonic anhydrase 3 OS=Homo sapiens OX=9606 GN=CA3 PE=1 SV=3
33	1822	Q08499-7|PDE4D_HUMAN	60.6	41.6	4	4	4	4880000	2450000	1	1	16	14		23839	Isoform N3 of cAMP-specific 3' 5'-cyclic phosphodiesterase 4D OS=Homo sapiens OX=9606 GN=PDE4D
33	1823	Q08499-12|PDE4D_HUMAN	60.6	41.6	4	4	4	4880000	2450000	1	1	16	14		24429	Isoform 12 of cAMP-specific 3' 5'-cyclic phosphodiesterase 4D OS=Homo sapiens OX=9606 GN=PDE4D
33	1840	Q08499-6|PDE4D_HUMAN	74.3	41.6	1	1	1	4880000	2450000	1	1	16	14		84428	Isoform 5 of cAMP-specific 3' 5'-cyclic phosphodiesterase 4D OS=Homo sapiens OX=9606 GN=PDE4D
35	94	Q5JSL3|DOC11_HUMAN	95.2	41.46	2	1	1	10800	0	4	4	1	5	Carbamidomethylation; Oxidation (M); Phosphorylation (STY)	237669	Dedicator of cytokinesis protein 11 OS=Homo sapiens OX=9606 GN=DOCK11 PE=1 SV=2
52	1972	Q08554-2|DSC1_HUMAN	60.6	40.59	2	2	0	52400		1	1	2	0		93835	Isoform 1B of Desmocollin-1 OS=Homo sapiens OX=9606 GN=DSC1
52	1973	Q08554|DSC1_HUMAN	60.6	40.59	1	1	0	52400		1	1	2	0		99987	Desmocollin-1 OS=Homo sapiens OX=9606 GN=DSC1 PE=1 SV=2
37	1683	Q8TB22-3|SPT20_HUMAN	60.6	40.55	3	3	3	155000	33300	1	1	3	1	Phosphorylation (STY)	83378	Isoform 3 of Spermatogenesis-associated protein 20 OS=Homo sapiens OX=9606 GN=SPATA20
37	1684	Q8TB22|SPT20_HUMAN	60.6	40.55	3	3	3	155000	33300	1	1	3	1	Phosphorylation (STY)	87899	Spermatogenesis-associated protein 20 OS=Homo sapiens OX=9606 GN=SPATA20 PE=2 SV=3
37	1685	Q8TB22-2|SPT20_HUMAN	60.6	40.55	2	2	2	155000	33300	1	1	3	1	Phosphorylation (STY)	89800	Isoform 2 of Spermatogenesis-associated protein 20 OS=Homo sapiens OX=9606 GN=SPATA20
47	877	Q5T749|KPRP_HUMAN	70.6	39.76	2	0	2		314000	2	2	0	3		64136	Keratinocyte proline-rich protein OS=Homo sapiens OX=9606 GN=KPRP PE=1 SV=1
50	1828	P47870|GBRB2_HUMAN	60.4	39.65	2	2	2	0	0	1	1	2	1		59151	Gamma-aminobutyric acid receptor subunit beta-2 OS=Homo sapiens OX=9606 GN=GABRB2 PE=1 SV=2
46	69	P60709|ACTB_HUMAN	81.1	38.56	7	7	7	55800	12300	2	2	2	2		41737	Actin cytoplasmic 1 OS=Homo sapiens OX=9606 GN=ACTB PE=1 SV=1
46	70	P63261|ACTG_HUMAN	81.1	38.56	7	7	7	55800	12300	2	2	2	2		41793	Actin cytoplasmic 2 OS=Homo sapiens OX=9606 GN=ACTG1 PE=1 SV=1
46	302	P63267-2|ACTH_HUMAN	59.9	38.56	5	5	5	21700	12300	1	1	1	1		37083	Isoform 2 of Actin gamma-enteric smooth muscle OS=Homo sapiens OX=9606 GN=ACTG2
46	303	P63267|ACTH_HUMAN	59.9	38.56	4	4	4	21700	12300	1	1	1	1		41877	Actin gamma-enteric smooth muscle OS=Homo sapiens OX=9606 GN=ACTG2 PE=1 SV=1
46	304	P68133|ACTS_HUMAN	59.9	38.56	4	4	4	21700	12300	1	1	1	1		42051	Actin alpha skeletal muscle OS=Homo sapiens OX=9606 GN=ACTA1 PE=1 SV=1
46	305	P68032|ACTC_HUMAN	59.9	38.56	4	4	4	21700	12300	1	1	1	1		42019	Actin alpha cardiac muscle 1 OS=Homo sapiens OX=9606 GN=ACTC1 PE=1 SV=1
46	306	P62736|ACTA_HUMAN	59.9	38.56	4	4	4	21700	12300	1	1	1	1		42009	Actin aortic smooth muscle OS=Homo sapiens OX=9606 GN=ACTA2 PE=1 SV=1
46	933	Q6S8J3|POTEE_HUMAN	59.9	38.56	1	1	1	21700	12300	1	1	1	1		121363	POTE ankyrin domain family member E OS=Homo sapiens OX=9606 GN=POTEE PE=2 SV=3
46	1662	Q9BYX7|ACTBM_HUMAN	59.9	38.56	4	4	4	21700	12300	1	1	1	1		42016	Putative beta-actin-like protein 3 OS=Homo sapiens OX=9606 GN=POTEKP PE=5 SV=1
43	2810	O95932-2|TGM3L_HUMAN	58.1	37.64	2	2	2	0	0	1	1	2	4		70516	Isoform 2 of Protein-glutamine gamma-glutamyltransferase 6 OS=Homo sapiens OX=9606 GN=TGM6

## Sheet: Supplemental Table 2
Supplemental Table 2. List of peptides identified by nanoLC-ESI-MS/MS analysis.
													Area						#Feature
Protein Group	Protein ID	Protein Accession	Peptide	Unique	Score (%)	-10lgP	Mass	Length	ppm	m/z	z	RT	Kinase (+)	Kinase (-)	Fraction	Scan	Source File	#Feature	Kinase (+)	Kinase (-)	Start	End	PTM	AScore
2	2	P04264|K2C1_HUMAN	R.GGGGGGYGSGGSSYGSGGGSYGSGGGGGGGR.G	Y	100	124.62	2382.94	31	2.8	1192.48	2	22.22	145000		4	F4:6699	UnivTokyo-Enomoto_Exp2-4_180821_03.raw	4	4	0	519	549
2	2	P04264|K2C1_HUMAN	R.GGSGGGGGGSSGGRGSGGGSSGGSIGGR.G	Y	99.9	115.29	2078.91	28	-3	693.974	3	13.29	220000		4	F4:3149	UnivTokyo-Enomoto_Exp2-4_180821_03.raw	2	2	0	589	616
2	2	P04264|K2C1_HUMAN	R.GSGGGSSGGSIGGR.G	Y	99.9	89.05	1091.5	14	0.8	546.755	2	13.16	11500000	1880000	4	F4:3122	UnivTokyo-Enomoto_Exp2-4_180821_03.raw	8	4	4	603	616
2	2	P04264|K2C1_HUMAN	R.FSSC(+57.02)GGGGGSFGAGGGFGSR.S	Y	99.9	79.75	1764.73	20	-0.4	883.371	2	30.83	309000	28500	4	F4:9777	UnivTokyo-Enomoto_Exp2-4_180821_03.raw	3	2	1	46	65	Carbamidomethylation	C4:Carbamidomethylation:1000.00
2	2	P04264|K2C1_HUMAN	R.FLEQQNQVLQTK.W	N	99.9	71.66	1474.78	12	0	738.396	2	29.48	8980000	17700000	7	F7:8858	UnivTokyo-Enomoto_Exp2-4_180821_07.raw	8	4	4	200	211
2	2	P04264|K2C1_HUMAN	K.SKAEAESLYQSK.Y	Y	99.9	71.3	1339.66	12	0.1	670.838	2	20.35	9290000	11600000	7	F7:5737	UnivTokyo-Enomoto_Exp2-4_180821_07.raw	14	7	7	365	376
2	2	P04264|K2C1_HUMAN	R.TNAENEFVTIK.K	Y	99.9	69.95	1264.63	11	0.5	633.322	2	31.5	2940000	4930000	4	F4:9969	UnivTokyo-Enomoto_Exp2-4_180821_03.raw	8	4	4	278	288
2	2	P04264|K2C1_HUMAN	R.TLLEGEESR.M	Y	99.9	69.14	1032.51	9	0.9	517.262	2	23.54	10500000	21500000	4	F4:7193	UnivTokyo-Enomoto_Exp2-4_180821_03.raw	7	3	4	484	492
2	2	P04264|K2C1_HUMAN	R.TNAENEFVTIKK.D	Y	99.9	67.98	1392.72	12	0.4	465.249	3	26.61	8200000	11500000	7	F7:7929	UnivTokyo-Enomoto_Exp2-4_180821_07.raw	11	5	6	278	289
2	2	P04264|K2C1_HUMAN	K.NM(+15.99)QDM(+15.99)VEDYR.N	Y	99.9	67.67	1331.51	10	0.2	666.764	2	22.58	660000	2040000	7	F7:6541	UnivTokyo-Enomoto_Exp2-4_180821_07.raw	12	4	8	258	267	Oxidation (M)	M2:Oxidation (M):1000.00;M5:Oxidation (M):1000.00
2	2	P04264|K2C1_HUMAN	K.YEELQITAGR.H	N	99.9	66.23	1178.59	10	0.3	590.304	2	30.18	7230000	12600000	7	F7:9044	UnivTokyo-Enomoto_Exp2-4_180821_07.raw	6	2	4	377	386
2	2	P04264|K2C1_HUMAN	K.AQYEDIAQK.S	Y	99.9	64.29	1064.51	9	0.7	533.264	2	21.86	16000000	22000000	4	F4:6601	UnivTokyo-Enomoto_Exp2-4_180821_03.raw	8	4	4	356	364
2	2	P04264|K2C1_HUMAN	R.GSGGGSSGGSIGGRGSSSGGVK.S	Y	99.9	63.15	1750.82	22	0.1	584.614	3	14.67	1620000		4	F4:3764	UnivTokyo-Enomoto_Exp2-4_180821_03.raw	4	4	0	603	624
2	2	P04264|K2C1_HUMAN	K.AEAESLYQSK.Y	Y	99.9	62.66	1124.53	10	0.4	563.275	2	22.29	3990000	6300000	4	F4:6720	UnivTokyo-Enomoto_Exp2-4_180821_03.raw	8	4	4	367	376
2	2	P04264|K2C1_HUMAN	K.WELLQQVDTSTR.T	Y	99.9	60.83	1474.74	12	0	738.378	2	39.55	689000	658000	8	F8:11395	UnivTokyo-Enomoto_Exp2-4_180821_09.raw	4	1	3	212	223
2	2	P04264|K2C1_HUMAN	K.YEDEINKR.T	N	99.9	58.09	1065.51	8	0.3	533.762	2	16.81	21200	347000	7	F7:4414	UnivTokyo-Enomoto_Exp2-4_180821_07.raw	4	1	3	270	277
2	2	P04264|K2C1_HUMAN	R.SLDLDSIIAEVK.A	Y	99.9	55.55	1301.71	12	0.2	651.861	2	48.15	181000	586000	8	F8:14083	UnivTokyo-Enomoto_Exp2-4_180821_09.raw	4	1	3	344	355
2	2	P04264|K2C1_HUMAN	K.LNDLEDALQQAK.E	Y	99.8	52.36	1356.69	12	0.4	679.352	2	35.84		436000	8	F8:10301	UnivTokyo-Enomoto_Exp2-4_180821_09.raw	1	0	1	444	455
2	2	P04264|K2C1_HUMAN	K.SLNNQFASFIDK.V	Y	99.8	52.03	1382.68	12	-0.2	692.349	2	40.44		702000	8	F8:11718	UnivTokyo-Enomoto_Exp2-4_180821_09.raw	2	0	2	186	197
2	2	P04264|K2C1_HUMAN	R.NKYEDEINKR.T	N	99.5	50.32	1307.65	10	0.3	436.89	3	20.02	3550000	3870000	1	F1:5605	UnivTokyo-Enomoto_Exp2-3_180802_01.raw	7	3	4	268	277
2	2	P04264|K2C1_HUMAN	R.SLVNLGGSK.S	Y	99.6	49.16	873.492	9	0.7	437.754	2	26.98	10200000	10400000	4	F4:8459	UnivTokyo-Enomoto_Exp2-4_180821_03.raw	9	4	5	66	74
2	2	P04264|K2C1_HUMAN	K.DVDGAYM(+15.99)TK.V	Y	99.5	46.88	1014.43	9	0.5	508.224	2	18.39	1250000	5500000	7	F7:5062	UnivTokyo-Enomoto_Exp2-4_180821_07.raw	7	2	5	290	298	Oxidation (M)	M7:Oxidation (M):1000.00
2	2	P04264|K2C1_HUMAN	R.DYQELM(+15.99)NTK.L	Y	99.1	46.44	1156.51	9	0.3	579.261	2	22.66	35100	2050000	6	F6:6159	UnivTokyo-Enomoto_Exp2-3_180802_09.raw	8	1	7	464	472	Oxidation (M)	M6:Oxidation (M):1000.00
2	2	P04264|K2C1_HUMAN	R.GENALKDAK.N	Y	98.7	41.12	944.493	9	2	473.255	2	13.19		616000	7	F7:3012	UnivTokyo-Enomoto_Exp2-4_180821_07.raw	4	0	4	433	441
2	2	P04264|K2C1_HUMAN	R.NSKIEISELNR.V	Y	97.9	37.71	1301.69	11	1.7	434.906	3	26.83		202000	7	F7:8015	UnivTokyo-Enomoto_Exp2-4_180821_07.raw	3	0	3	393	403
2	2	P04264|K2C1_HUMAN	R.LRSEIDNVKK.Q	Y	94.1	36.17	1200.68	10	0	401.235	3	17.17	761000	912000	2	F2:4406	UnivTokyo-Enomoto_Exp2-3_180802_03.raw	4	2	2	408	417
2	2	P04264|K2C1_HUMAN	K.IEISELNR.V	N	96.4	32.86	972.524	8	0.5	487.269	2	29.57	2250000	5240000	4	F4:9313	UnivTokyo-Enomoto_Exp2-4_180821_03.raw	8	4	4	396	403
2	2	P04264|K2C1_HUMAN	R.LDSELKNM(+15.99)QDM(+15.99)VEDYR.N	Y	84.9	28.56	2016.88	16	-0.2	673.299	3	28.18		713000	6	F6:8159	UnivTokyo-Enomoto_Exp2-3_180802_09.raw	1	0	1	252	267	Oxidation (M)	M8:Oxidation (M):1000.00;M11:Oxidation (M):1000.00
2	2	P04264|K2C1_HUMAN	K.SISISVAR.G	Y	83.4	27.94	831.481	8	1	416.748	2	26.87	2190000	2000000	6	F6:7703	UnivTokyo-Enomoto_Exp2-3_180802_09.raw	4	2	2	75	82
2	2	P04264|K2C1_HUMAN	K.KDVDGAYM(+15.99)TK.V	Y	59.7	21.38	1142.53	10	1.2	572.272	2	14.92	14200	62600	8	F8:3505	UnivTokyo-Enomoto_Exp2-4_180821_09.raw	4	1	3	289	298	Oxidation (M)	M8:Oxidation (M):1000.00
2	2	P04264|K2C1_HUMAN	R.SGGGFSSGSAGIINYQR.R	Y	51.8	16.13	1656.79	17	1.4	829.401	2	32.79	11200		2	F2:10446	UnivTokyo-Enomoto_Exp2-3_180802_03.raw	1	1	0	13	29
1	1	Q15208|STK38_HUMAN	R.FC(+57.02)C(+57.02)EWEHR.I	Y	99.9	85.66	1222.46	8	0.2	612.24	2	25.52	223000000	87500000	4	F4:7965	UnivTokyo-Enomoto_Exp2-4_180821_03.raw	25	16	9	360	367	Carbamidomethylation	C2:Carbamidomethylation:1000.00;C3:Carbamidomethylation:1000.00
1	1	Q15208|STK38_HUMAN	K.ADM(+15.99)LEKEQVGHIR.A	Y	99.9	81.26	1540.77	13	0.6	514.596	3	21.58	56900000	20200000	4	F4:6498	UnivTokyo-Enomoto_Exp2-4_180821_03.raw	19	9	10	123	135	Oxidation (M)	M3:Oxidation (M):1000.00
1	1	Q15208|STK38_HUMAN	R.NLNHSLPSDFTFQNM(+15.99)NSK.R	Y	99.9	78.94	2108.96	18	0	703.994	3	34.15	56800000	31000000	3	F3:10265	UnivTokyo-Enomoto_Exp2-4_180821_01.raw	11	5	6	248	265	Oxidation (M)	M15:Oxidation (M):1000.00
1	1	Q15208|STK38_HUMAN	K.ETLTFPPEVPISEK.A	Y	99.9	77.97	1585.82	14	0.1	793.919	2	39.35	134000000	82800000	4	F4:12845	UnivTokyo-Enomoto_Exp2-4_180821_03.raw	16	8	8	339	352
1	1	Q15208|STK38_HUMAN	K.VM(+15.99)EEEGLKDEEKR.L	Y	99.9	75.95	1606.75	13	1.2	402.695	4	17.85	805000000	387000000	4	F4:5015	UnivTokyo-Enomoto_Exp2-4_180821_03.raw	27	14	13	51	63	Oxidation (M)	M2:Oxidation (M):1000.00
1	1	Q15208|STK38_HUMAN	R.KADM(+15.99)LEKEQVGHIR.A	Y	99.9	75.27	1668.86	14	-0.4	418.223	4	19.51	55300000	13900000	8	F8:5158	UnivTokyo-Enomoto_Exp2-4_180821_09.raw	16	8	8	122	135	Oxidation (M)	M4:Oxidation (M):1000.00
1	1	Q15208|STK38_HUMAN	K.LSDFGLC(+57.02)TGLKK.A	Y	99.9	75.16	1337.7	12	0.1	669.858	2	32.56	50900000	20800000	4	F4:10275	UnivTokyo-Enomoto_Exp2-4_180821_03.raw	12	7	5	228	239	Carbamidomethylation	C7:Carbamidomethylation:1000.00
1	1	Q15208|STK38_HUMAN	K.VM(+15.99)EEEGLKDEEK.R	Y	99.9	73.79	1450.65	12	0.2	726.332	2	18.64	318000000	162000000	4	F4:5307	UnivTokyo-Enomoto_Exp2-4_180821_03.raw	19	10	9	51	62	Oxidation (M)	M2:Oxidation (M):1000.00
1	1	Q15208|STK38_HUMAN	R.DIKPDNLLLDSK.G	Y	99.9	69.43	1369.75	12	0.1	685.88	2	34.34	519000000	261000000	4	F4:10852	UnivTokyo-Enomoto_Exp2-4_180821_03.raw	40	22	18	212	223
1	1	Q15208|STK38_HUMAN	K.KDTGHVYAM(+15.99)K.I	Y	99.9	68.36	1164.56	10	0.5	583.287	2	11.82	42200000	27000000	4	F4:2601	UnivTokyo-Enomoto_Exp2-4_180821_03.raw	18	11	7	109	118	Oxidation (M)	M9:Oxidation (M):1000.00
1	1	Q15208|STK38_HUMAN	K.LSDFGLC(+57.02)TGLK.K	Y	99.9	67.33	1209.61	11	0.8	605.811	2	37.22	113000000	62100000	4	F4:11621	UnivTokyo-Enomoto_Exp2-4_180821_03.raw	8	4	4	228	238	Carbamidomethylation	C7:Carbamidomethylation:1000.00
1	1	Q15208|STK38_HUMAN	K.VM(+15.99)EEEGLK.D	Y	99.9	66.01	949.443	8	0.7	475.729	2	17.9	2330000	883000	4	F4:5053	UnivTokyo-Enomoto_Exp2-4_180821_03.raw	6	4	2	51	58	Oxidation (M)	M2:Oxidation (M):1000.00
1	1	Q15208|STK38_HUMAN	R.LGLEDFESLK.V	Y	99.9	63.96	1149.59	10	0.6	575.803	2	41.06	122000000	79100000	4	F4:12654	UnivTokyo-Enomoto_Exp2-4_180821_03.raw	12	6	6	84	93
1	1	Q15208|STK38_HUMAN	K.DWVFINYTYK.R	Y	99.9	63.94	1347.65	10	0.3	674.832	2	45.1	873000	513000	2	F2:14961	UnivTokyo-Enomoto_Exp2-3_180802_03.raw	7	4	3	437	446
1	1	Q15208|STK38_HUMAN	K.SIDDTSNFDEFPESDILKPTVATSNHPETDYK.N	Y	99.9	62.87	3611.64	32	0.5	903.918	4	40.27	2680000	179000	1	F1:12740	UnivTokyo-Enomoto_Exp2-3_180802_01.raw	2	1	1	403	434
1	1	Q15208|STK38_HUMAN	R.IGAPGVEEIK.S	Y	99.9	61.66	1011.56	10	1.1	506.788	2	28.04	1570000000	768000000	4	F4:8791	UnivTokyo-Enomoto_Exp2-4_180821_03.raw	20	9	11	368	377
1	1	Q15208|STK38_HUMAN	K.M(+15.99)FYSFQDK.L	Y	99.9	61.58	1080.46	8	0.4	541.237	2	30.4	45800000	26700000	4	F4:9607	UnivTokyo-Enomoto_Exp2-4_180821_03.raw	8	4	4	152	159	Oxidation (M)	M1:Oxidation (M):1000.00
1	1	Q15208|STK38_HUMAN	K.DTGHVYAM(+15.99)K.I	Y	99.9	61.49	1036.46	9	0.2	519.24	2	14.47	289000000	135000000	4	F4:3664	UnivTokyo-Enomoto_Exp2-4_180821_03.raw	8	4	4	110	118	Oxidation (M)	M8:Oxidation (M):1000.00
1	1	Q15208|STK38_HUMAN	R.TRLGLEDFESLK.V	Y	99.9	61.01	1406.74	12	0.3	469.921	3	38	3100000	2080000	8	F8:10962	UnivTokyo-Enomoto_Exp2-4_180821_09.raw	9	3	6	82	93
1	1	Q15208|STK38_HUMAN	K.NKDWVFINYTYK.R	Y	99.9	59.61	1589.79	12	0.9	530.937	3	39.09	506000	155000	8	F8:11291	UnivTokyo-Enomoto_Exp2-4_180821_09.raw	2	1	1	435	446
1	1	Q15208|STK38_HUMAN	R.ERPAAISIEIK.S	Y	99.9	59.19	1225.7	11	-0.5	409.575	3	30.15	174000000	78900000	4	F4:9718	UnivTokyo-Enomoto_Exp2-4_180821_03.raw	18	9	9	392	402
1	1	Q15208|STK38_HUMAN	R.DILVEADSLWVVK.M	Y	99.8	52.43	1485.81	13	0	743.911	2	48.87	936000	421000	8	F8:14305	UnivTokyo-Enomoto_Exp2-4_180821_09.raw	3	2	1	139	151
1	1	Q15208|STK38_HUMAN	K.EQVGHIR.A	Y	99.8	51.83	837.446	7	-1.3	419.73	2	14.32	303000000	147000000	4	F4:3526	UnivTokyo-Enomoto_Exp2-4_180821_03.raw	16	8	8	129	135
1	1	Q15208|STK38_HUMAN	R.GAIPSYM(+15.99)K.A	Y	99.6	48.72	881.432	8	1.1	441.724	2	22.8	406000000	199000000	4	F4:7052	UnivTokyo-Enomoto_Exp2-4_180821_03.raw	8	4	4	455	462	Oxidation (M)	M7:Oxidation (M):1000.00
1	1	Q15208|STK38_HUMAN	R.FEGLTAR.G	Y	99.5	45.1	792.413	7	1	397.214	2	25.09	375000000	174000000	4	F4:7781	UnivTokyo-Enomoto_Exp2-4_180821_03.raw	25	14	11	448	454
1	1	Q15208|STK38_HUMAN	R.GAFGEVR.L	Y	99	42.86	734.371	7	0.1	368.193	2	24.78	544000000	242000000	4	F4:7668	UnivTokyo-Enomoto_Exp2-4_180821_03.raw	15	11	4	98	104
1	1	Q15208|STK38_HUMAN	K.RFEGLTAR.G	Y	99	42.7	948.514	8	0.6	475.265	2	22.38	464000000	202000000	4	F4:6979	UnivTokyo-Enomoto_Exp2-4_180821_03.raw	12	7	5	447	454
1	1	Q15208|STK38_HUMAN	R.KET(+79.97)EFLR.L	Y	98.7	39.66	1001.46	7	0.5	501.737	2	23.9	4860000	1380000	4	F4:7370	UnivTokyo-Enomoto_Exp2-4_180821_03.raw	7	4	3	72	78	Phosphorylation (STY)	T3:Phosphorylation (STY):1000.00
1	1	Q15208|STK38_HUMAN	R.LGLEDFES(+79.97)LK.V	Y	97.3	34.61	1229.56	10	-1.2	615.785	2	43.4	20900		4	F4:13284	UnivTokyo-Enomoto_Exp2-4_180821_03.raw	1	1	0	84	93	Phosphorylation (STY)	S8:Phosphorylation (STY):1000.00
1	1	Q15208|STK38_HUMAN	K.AKDLILR.F	Y	98.2	39.11	827.523	7	0.2	414.769	2	22.22	216000000	99600000	4	F4:6785	UnivTokyo-Enomoto_Exp2-4_180821_03.raw	8	4	4	353	359
1	1	Q15208|STK38_HUMAN	R.KADM(+15.99)LEK.E	Y	97.6	37.31	849.427	7	0.3	425.721	2	11.45	74200000	62000000	4	F4:2501	UnivTokyo-Enomoto_Exp2-4_180821_03.raw	11	6	5	122	128	Oxidation (M)	M4:Oxidation (M):1000.00
1	1	Q15208|STK38_HUMAN	K.VTLENFYSNLIAQHEER.E	Y	97	36.94	2062.01	17	-0.1	688.345	3	44.8		92700	8	F8:13059	UnivTokyo-Enomoto_Exp2-4_180821_09.raw	1	0	1	25	41
1	1	Q15208|STK38_HUMAN	K.AHRTEFYR.N	Y	94.5	36.37	1078.53	8	0.1	360.518	3	16.89	3970000	506000	2	F2:4338	UnivTokyo-Enomoto_Exp2-3_180802_03.raw	3	2	1	240	247
1	1	Q15208|STK38_HUMAN	R.KAETWKR.N	Y	97.7	35.99	917.508	7	0	459.761	2	11.83	7240000	1100000	7	F7:2594	UnivTokyo-Enomoto_Exp2-4_180821_07.raw	4	3	1	267	273
1	1	Q15208|STK38_HUMAN	R.KETEFLR.L	Y	97.4	35.67	921.492	7	0.5	461.753	2	21.06	564000000	265000000	4	F4:6429	UnivTokyo-Enomoto_Exp2-4_180821_03.raw	8	4	4	72	78
1	1	Q15208|STK38_HUMAN	K.ERVTM(+15.99)TK.V	Y	96	34.77	879.448	7	0.6	440.732	2	9.98	4110000	2010000	7	F7:1809	UnivTokyo-Enomoto_Exp2-4_180821_07.raw	7	5	2	18	24	Oxidation (M)	M5:Oxidation (M):1000.00
1	1	Q15208|STK38_HUMAN	K.AHRT(+79.97)EFYR.N	Y	99	41.98	1158.5	8	0.1	387.173	3	18.03	269000		4	F4:5040	UnivTokyo-Enomoto_Exp2-4_180821_03.raw	2	2	0	240	247	Phosphorylation (STY)	T4:Phosphorylation (STY):26.52
1	1	Q15208|STK38_HUMAN	K.RKAETWK.R	Y	81.4	26.21	917.508	7	0	459.761	2	11.83	1040000	1100000	7	F7:2446	UnivTokyo-Enomoto_Exp2-4_180821_07.raw	3	2	1	266	272
1	1	Q15208|STK38_HUMAN	R.KAET(+79.97)WKR.N	Y	60	17.87	997.475	7	0.5	499.745	2	13.73	59000		3	F3:3243	UnivTokyo-Enomoto_Exp2-4_180821_01.raw	1	1	0	267	273	Phosphorylation (STY)	T4:Phosphorylation (STY):1000.00
7	6	P35527|K1C9_HUMAN	R.GGSGGSYGGGGSGGGYGGGSGSR.G	Y	100	121.76	1790.72	23	0.2	896.368	2	18.16	627000		3	F3:4954	UnivTokyo-Enomoto_Exp2-4_180821_01.raw	2	2	0	491	513
7	6	P35527|K1C9_HUMAN	R.GGSGGSHGGGSGFGGESGGSYGGGEEASGSGGGYGGGSGK.S	Y	99.9	87.05	3222.27	40	-1.1	1075.1	3	23.87	227000		4	F4:7312	UnivTokyo-Enomoto_Exp2-4_180821_03.raw	2	2	0	580	619
7	6	P35527|K1C9_HUMAN	R.SGGGGGGGLGSGGSIR.S	Y	99.9	85.81	1231.59	16	0.4	616.803	2	20.34	10900000	465000	4	F4:5961	UnivTokyo-Enomoto_Exp2-4_180821_03.raw	6	4	2	14	29
7	6	P35527|K1C9_HUMAN	R.GSRGGSGGSYGGGGSGGGYGGGSGSR.G	Y	99.9	76.75	2090.88	26	0.3	697.966	3	16.67	39900		4	F4:4530	UnivTokyo-Enomoto_Exp2-4_180821_03.raw	1	1	0	488	513
7	6	P35527|K1C9_HUMAN	K.STM(+15.99)QELNSR.L	Y	99.9	73.09	1080.49	9	0.3	541.251	2	15.55	2220000	668000	4	F4:4107	UnivTokyo-Enomoto_Exp2-4_180821_03.raw	6	4	2	155	163	Oxidation (M)	M3:Oxidation (M):1000.00
7	6	P35527|K1C9_HUMAN	R.FSSSSGYGGGSSR.V	Y	99.9	72.02	1234.52	13	-0.5	618.268	2	18.8	9400000	301000	4	F4:5407	UnivTokyo-Enomoto_Exp2-4_180821_03.raw	6	4	2	47	59
7	6	P35527|K1C9_HUMAN	R.FSSSGGGGGGGR.F	Y	99.9	67.68	981.426	12	0.1	491.721	2	12.47	2750000	88800	4	F4:2854	UnivTokyo-Enomoto_Exp2-4_180821_03.raw	6	4	2	35	46
7	6	P35527|K1C9_HUMAN	R.GGSGGSYGR.G	Y	99.9	61.38	796.346	9	-0.2	399.18	2	11.85	945000	62200	4	F4:2506	UnivTokyo-Enomoto_Exp2-4_180821_03.raw	5	4	1	479	487
7	6	P35527|K1C9_HUMAN	R.QGVDADINGLR.Q	Y	99.9	58.61	1156.58	11	0.4	579.299	2	29.49	2510000	258000	7	F7:8846	UnivTokyo-Enomoto_Exp2-4_180821_07.raw	6	4	2	251	261
7	6	P35527|K1C9_HUMAN	R.QVLDNLTM(+15.99)EK.S	Y	99.9	53.37	1205.6	10	0.3	603.806	2	28.45	1500000	248000	7	F7:8590	UnivTokyo-Enomoto_Exp2-4_180821_07.raw	5	3	2	262	271	Oxidation (M)	M8:Oxidation (M):1000.00
7	6	P35527|K1C9_HUMAN	K.TLLDIDNTR.M	Y	99.7	50.18	1059.56	9	0.7	530.786	2	32.3	3060000	209000	4	F4:10199	UnivTokyo-Enomoto_Exp2-4_180821_03.raw	6	4	2	225	233
7	6	P35527|K1C9_HUMAN	R.QEYEQLIAK.N	Y	99.7	48.97	1120.58	9	2.7	561.297	2	29.01	1060000	90900	7	F7:8717	UnivTokyo-Enomoto_Exp2-4_180821_07.raw	4	3	1	328	336
7	6	P35527|K1C9_HUMAN	R.M(+15.99)TLDDFR.I	Y	99	46.37	912.401	7	0.2	457.208	2	27.84	2360000	449000	2	F2:8601	UnivTokyo-Enomoto_Exp2-3_180802_03.raw	11	8	3	234	240	Oxidation (M)	M1:Oxidation (M):1000.00
7	6	P35527|K1C9_HUMAN	R.LASYLDK.V	N	99	42.29	808.433	7	0.1	405.224	2	24.15	5940000	12300000	7	F7:7137	UnivTokyo-Enomoto_Exp2-4_180821_07.raw	8	4	4	164	170
7	6	P35527|K1C9_HUMAN	K.IGLGGRGGSGGSYGR.G	Y	98.1	38.89	1349.68	15	0	450.901	3	21.78	127000		3	F3:6307	UnivTokyo-Enomoto_Exp2-4_180821_01.raw	1	1	0	473	487
7	6	P35527|K1C9_HUMAN	K.FEM(+15.99)EQNLR.Q	Y	78.9	22.8	1081.49	8	-0.7	541.75	2	21.94		14500	7	F7:6328	UnivTokyo-Enomoto_Exp2-4_180821_07.raw	1	0	1	243	250	Oxidation (M)	M3:Oxidation (M):1000.00
7	6	P35527|K1C9_HUMAN	K.VQALEEANNDLENK.I	Y	73.5	22.38	1585.76	14	-0.9	793.886	2	28.88	29700	86300	4	F4:9114	UnivTokyo-Enomoto_Exp2-4_180821_03.raw	3	1	2	171	184
7	6	P35527|K1C9_HUMAN	R.IKFEM(+15.99)EQNLR.Q	Y	59.4	20.18	1322.67	10	0.8	441.896	3	25.43	886000	50100	8	F8:7145	UnivTokyo-Enomoto_Exp2-4_180821_09.raw	3	2	1	241	250	Oxidation (M)	M5:Oxidation (M):1000.00
7	6	P35527|K1C9_HUMAN	K.TLNDM(+15.99)RQEYEQLIAK.N	Y	52	16.94	1866.91	15	-1.8	623.311	3	34.15	166000		2	F2:10965	UnivTokyo-Enomoto_Exp2-3_180802_03.raw	1	1	0	322	336	Oxidation (M)	M5:Oxidation (M):1000.00
7	6	P35527|K1C9_HUMAN	K.KGPAAIQK.N	Y	56.5	16.73	811.492	8	0	406.753	2	12.02		28600	7	F7:2520	UnivTokyo-Enomoto_Exp2-4_180821_07.raw	1	0	1	192	199
4	4	P35908|K22E_HUMAN	K.YEELQVTVGR.H	Y	99.9	80.03	1192.61	10	0.4	597.312	2	30.82		1080000	7	F7:9299	UnivTokyo-Enomoto_Exp2-4_180821_07.raw	3	0	3	375	384
4	4	P35908|K22E_HUMAN	R.GFSSGSAVVSGGSR.R	Y	99.9	74.03	1253.6	14	0.2	627.807	2	23.61	1280000	6820000	7	F7:6886	UnivTokyo-Enomoto_Exp2-4_180821_07.raw	8	4	4	21	34
4	4	P35908|K22E_HUMAN	R.FLEQQNQVLQTK.W	N	99.9	71.66	1474.78	12	0	738.396	2	29.48	8980000	17700000	7	F7:8858	UnivTokyo-Enomoto_Exp2-4_180821_07.raw	8	4	4	198	209
4	4	P35908|K22E_HUMAN	R.GSSSGGGYSSGSSSYGSGGR.Q	Y	99.9	69.38	1739.7	20	0.1	870.856	2	18.68	609000	122000	7	F7:5129	UnivTokyo-Enomoto_Exp2-4_180821_07.raw	4	3	1	525	544
4	4	P35908|K22E_HUMAN	K.AQYEEIAQR.S	N	99.9	66.59	1106.54	9	0.4	554.275	2	23.05	3610000	10800000	7	F7:6748	UnivTokyo-Enomoto_Exp2-4_180821_07.raw	8	4	4	354	362
4	4	P35908|K22E_HUMAN	K.GGSISGGGYGSGGGK.H	Y	99.9	65.74	1196.54	15	0.3	599.279	2	17.63	472000	2280000	7	F7:4779	UnivTokyo-Enomoto_Exp2-4_180821_07.raw	7	3	4	581	595
4	4	P35908|K22E_HUMAN	R.SKEEAEALYHSK.Y	Y	99.9	65.19	1390.67	12	0.1	464.565	3	19.01	737000	3530000	7	F7:5242	UnivTokyo-Enomoto_Exp2-4_180821_07.raw	7	2	5	363	374
4	4	P35908|K22E_HUMAN	R.TAAENDFVTLKK.D	Y	99.9	64.61	1335.7	12	0.4	668.859	2	26.83	100000	997000	7	F7:8023	UnivTokyo-Enomoto_Exp2-4_180821_07.raw	4	1	3	276	287
4	4	P35908|K22E_HUMAN	R.TAAENDFVTLK.K	Y	99.9	64.25	1207.61	11	0.6	604.812	2	31.77	354000	2470000	7	F7:9560	UnivTokyo-Enomoto_Exp2-4_180821_07.raw	8	4	4	276	286
4	4	P35908|K22E_HUMAN	R.GFSSGSAVVSGGSRR.S	Y	99.9	62.91	1409.7	15	0.1	470.908	3	21.28		906000	7	F7:6080	UnivTokyo-Enomoto_Exp2-4_180821_07.raw	3	0	3	21	35
4	4	P35908|K22E_HUMAN	K.NVQDAIADAEQR.G	Y	99.9	61.19	1328.63	12	0.3	665.323	2	30.66		393000	8	F8:8763	UnivTokyo-Enomoto_Exp2-4_180821_09.raw	2	0	2	419	430
4	4	P35908|K22E_HUMAN	R.YGSGGGSKGGSISGGGYGSGGGK.H	Y	99.9	61.17	1889.85	23	0.5	630.958	3	18.92		85900	7	F7:5232	UnivTokyo-Enomoto_Exp2-4_180821_07.raw	2	0	2	573	595
4	4	P35908|K22E_HUMAN	K.AAFGGSGGR.G	Y	99.9	59.92	778.372	9	-0.1	390.193	2	15.46	157000	327000	7	F7:3900	UnivTokyo-Enomoto_Exp2-4_180821_07.raw	2	1	1	516	524
4	4	P35908|K22E_HUMAN	K.VDPEIQNVKAQER.E	Y	99.9	58.63	1524.79	13	0.7	509.271	3	22.87		67400	7	F7:6661	UnivTokyo-Enomoto_Exp2-4_180821_07.raw	2	0	2	167	179
4	4	P35908|K22E_HUMAN	K.YEDEINKR.T	N	99.9	58.09	1065.51	8	0.3	533.762	2	16.81	21200	347000	7	F7:4414	UnivTokyo-Enomoto_Exp2-4_180821_07.raw	4	1	3	268	275
4	4	P35908|K22E_HUMAN	R.DYQELM(+15.99)NVK.L	N	99.8	58.05	1154.53	9	0.2	578.271	2	26.58		1980000	5	F5:7165	UnivTokyo-Enomoto_Exp2-3_180802_07.raw	3	0	3	462	470	Oxidation (M)	M6:Oxidation (M):1000.00
4	4	P35908|K22E_HUMAN	R.SLVGLGGTK.S	Y	99.9	53.83	830.486	9	-0.1	416.25	2	26.26	1290000	7740000	7	F7:7853	UnivTokyo-Enomoto_Exp2-4_180821_07.raw	8	4	4	62	70
4	4	P35908|K22E_HUMAN	R.NLDLDSIIAEVK.A	N	99.8	53.68	1328.72	12	0.5	665.367	2	48.1		62300	8	F8:14086	UnivTokyo-Enomoto_Exp2-4_180821_09.raw	1	0	1	342	353
4	4	P35908|K22E_HUMAN	K.KYEDEINKR.T	N	99.9	52.95	1193.6	9	0.1	398.875	3	16.75	370000	1800000	7	F7:4449	UnivTokyo-Enomoto_Exp2-4_180821_07.raw	6	1	5	267	275
4	4	P35908|K22E_HUMAN	R.GGSSSGGGYGSGGGGSSSVK.G	Y	99.8	51.1	1587.68	20	-0.3	794.845	2	15.55	54300		4	F4:4074	UnivTokyo-Enomoto_Exp2-4_180821_03.raw	1	1	0	604	623
4	4	P35908|K22E_HUMAN	R.STSSFSC(+57.02)LSR.H	Y	99.7	50.82	1130.5	10	1.6	566.26	2	25.87	319000	1240000	8	F8:7252	UnivTokyo-Enomoto_Exp2-4_180821_09.raw	6	2	4	36	45	Carbamidomethylation	C7:Carbamidomethylation:1000.00
4	4	P35908|K22E_HUMAN	R.HGGGGGGFGGGGFGSR.S	Y	99.7	49.41	1319.58	16	0.2	660.795	2	23		594000	7	F7:6662	UnivTokyo-Enomoto_Exp2-4_180821_07.raw	2	0	2	46	61
4	4	P35908|K22E_HUMAN	K.LLEGEEC(+57.02)R.M	N	99.2	48.21	1004.46	8	0.5	503.237	2	20.92	1020000		2	F2:5901	UnivTokyo-Enomoto_Exp2-3_180802_03.raw	2	2	0	483	490	Carbamidomethylation	C7:Carbamidomethylation:1000.00
4	4	P35908|K22E_HUMAN	R.YLDGLTAER.T	Y	98.7	45.28	1036.52	9	0.3	519.267	2	29.86		2760000	6	F6:8696	UnivTokyo-Enomoto_Exp2-3_180802_09.raw	1	0	1	239	247
4	4	P35908|K22E_HUMAN	K.DVDNAYM(+15.99)IK.V	Y	99.4	44.97	1083.49	9	0.8	542.753	2	25.87		1910000	7	F7:7738	UnivTokyo-Enomoto_Exp2-4_180821_07.raw	4	0	4	288	296	Oxidation (M)	M7:Oxidation (M):1000.00
4	4	P35908|K22E_HUMAN	K.FASFIDK.V	N	99	42.49	826.423	7	0.3	414.219	2	31.19	1310000	2510000	7	F7:9356	UnivTokyo-Enomoto_Exp2-4_180821_07.raw	6	2	4	189	195
4	4	P35908|K22E_HUMAN	R.GGSGGGGSISGGGYGSGGGSGGR.Y	Y	98.9	41.2	1740.74	23	-0.5	871.377	2	19.24	279000	13800	4	F4:5515	UnivTokyo-Enomoto_Exp2-4_180821_03.raw	4	3	1	550	572
4	4	P35908|K22E_HUMAN	K.FASFIDKVR.F	N	88.8	34.14	1081.59	9	-0.4	361.538	3	31.82	48200	110000	6	F6:9361	UnivTokyo-Enomoto_Exp2-3_180802_09.raw	3	1	2	189	197
4	4	P35908|K22E_HUMAN	K.IEISELNR.V	N	96.4	32.86	972.524	8	0.5	487.269	2	29.57	2250000	5240000	4	F4:9313	UnivTokyo-Enomoto_Exp2-4_180821_03.raw	8	4	4	394	401
4	4	P35908|K22E_HUMAN	K.AQEREQIK.T	N	95.6	32.74	1000.53	8	0.2	501.272	2	11.85		327000	7	F7:2476	UnivTokyo-Enomoto_Exp2-4_180821_07.raw	1	0	1	176	183
4	4	P35908|K22E_HUMAN	R.KLLEGEEC(+57.02)R.M	N	91.7	29.81	1132.55	9	1.2	567.285	2	18.91	57800	233000	7	F7:5208	UnivTokyo-Enomoto_Exp2-4_180821_07.raw	3	1	2	482	490	Carbamidomethylation	C8:Carbamidomethylation:1000.00
4	4	P35908|K22E_HUMAN	K.AQEREQIKTLNNK.F	N	90.6	29.31	1570.84	13	0.9	524.622	3	16.62		48900	7	F7:4357	UnivTokyo-Enomoto_Exp2-4_180821_07.raw	1	0	1	176	188
4	4	P35908|K22E_HUMAN	R.LQGEIAHVK.K	Y	79.9	28.79	993.561	9	0	497.788	2	19.07	10900	172000	8	F8:4977	UnivTokyo-Enomoto_Exp2-4_180821_09.raw	3	1	2	406	414
4	4	P35908|K22E_HUMAN	R.GGGGGGFRGFSSGSAVVSGGSR.R	Y	70.2	23.6	1898.9	22	0.2	633.973	3	29.41		34500	8	F8:8324	UnivTokyo-Enomoto_Exp2-4_180821_09.raw	1	0	1	13	34
3	7	P13645|K1C10_HUMAN	R.SQYEQLAEQNR.K	Y	99.9	74.77	1364.63	11	0	683.323	2	24.42	655000	4320000	7	F7:7199	UnivTokyo-Enomoto_Exp2-4_180821_07.raw	6	2	4	323	333
3	7	P13645|K1C10_HUMAN	R.ALEESNYELEGK.I	Y	99.9	69.97	1380.64	12	0.1	691.328	2	27.67	8230000	37400000	7	F7:8318	UnivTokyo-Enomoto_Exp2-4_180821_07.raw	8	4	4	166	177
3	7	P13645|K1C10_HUMAN	R.SQYEQLAEQNRK.D	Y	99.9	67.39	1492.73	12	0.2	498.583	3	21.65	7590000	33200000	7	F7:6251	UnivTokyo-Enomoto_Exp2-4_180821_07.raw	13	5	8	323	334
3	7	P13645|K1C10_HUMAN	R.SGGGGGGGGC(+57.02)GGGGGVSSLR.I	Y	99.9	67.09	1548.67	20	0	775.342	2	20.37		217000	7	F7:5743	UnivTokyo-Enomoto_Exp2-4_180821_07.raw	2	0	2	16	35	Carbamidomethylation	C10:Carbamidomethylation:1000.00
3	7	P13645|K1C10_HUMAN	K.YENEVALR.Q	Y	99.9	66.7	992.493	8	0.3	497.254	2	24.4	827000	2820000	7	F7:7198	UnivTokyo-Enomoto_Exp2-4_180821_07.raw	7	3	4	238	245
3	7	P13645|K1C10_HUMAN	K.QSLEASLAETEGR.Y	Y	99.9	65.99	1389.67	13	0.2	695.844	2	32.57		1860000	7	F7:9743	UnivTokyo-Enomoto_Exp2-4_180821_07.raw	4	0	4	387	399
3	7	P13645|K1C10_HUMAN	K.GSLGGGFSSGGFSGGSFSR.G	Y	99.9	65.98	1706.76	19	-0.2	854.389	2	36.56	272000	323000	8	F8:10522	UnivTokyo-Enomoto_Exp2-4_180821_09.raw	3	1	2	41	59
3	7	P13645|K1C10_HUMAN	R.LENEIQTYR.S	Y	99.9	63.14	1164.58	9	0.8	583.297	2	25.95	247000	7750000	7	F7:7776	UnivTokyo-Enomoto_Exp2-4_180821_07.raw	6	2	4	442	450
3	7	P13645|K1C10_HUMAN	K.VTM(+15.99)QNLNDR.L	N	99.9	61.3	1105.52	9	0.3	553.767	2	16.74	2060000	15000000	4	F4:4599	UnivTokyo-Enomoto_Exp2-4_180821_03.raw	8	4	4	148	156	Oxidation (M)	M3:Oxidation (M):1000.00
3	7	P13645|K1C10_HUMAN	R.SLLEGEGSSGGGGR.G	Y	99.9	59.65	1261.59	14	0.2	631.802	2	22.95	4210000	5350000	8	F8:6312	UnivTokyo-Enomoto_Exp2-4_180821_09.raw	8	4	4	451	464
3	7	P13645|K1C10_HUMAN	K.DAEAWFNEK.S	Y	99.9	57.91	1108.48	9	0.5	555.249	2	34.79	2660000	7250000	4	F4:10903	UnivTokyo-Enomoto_Exp2-4_180821_03.raw	8	4	4	335	343
3	7	P13645|K1C10_HUMAN	R.LAADDFR.L	N	99.9	56.46	806.392	7	-0.3	404.203	2	25.4	5670000	22600000	4	F4:7906	UnivTokyo-Enomoto_Exp2-4_180821_03.raw	9	4	5	229	235
3	7	P13645|K1C10_HUMAN	R.LASYLDKVR.A	N	99.7	53.62	1063.6	9	0.4	355.542	3	26.77	1280000	3400000	6	F6:7642	UnivTokyo-Enomoto_Exp2-3_180802_09.raw	8	4	4	157	165
3	7	P13645|K1C10_HUMAN	R.QSVEADINGLR.R	N	99.7	51.24	1200.61	11	0.4	601.312	2	32.19		627000	8	F8:9222	UnivTokyo-Enomoto_Exp2-4_180821_09.raw	3	0	3	246	256
3	7	P13645|K1C10_HUMAN	K.NHEEEM(+15.99)KDLR.N	Y	99.8	50.85	1315.58	10	0.4	439.535	3	12.64		5210000	7	F7:2754	UnivTokyo-Enomoto_Exp2-4_180821_07.raw	5	0	5	286	295	Oxidation (M)	M6:Oxidation (M):1000.00
3	7	P13645|K1C10_HUMAN	R.QSVEADINGLRR.V	N	99.7	50.33	1356.71	12	-0.1	453.244	3	29.57		390000	8	F8:8372	UnivTokyo-Enomoto_Exp2-4_180821_09.raw	1	0	1	246	257
3	7	P13645|K1C10_HUMAN	K.IRLENEIQTYR.S	Y	98.9	45.57	1433.76	11	0.2	478.928	3	30.86	86700	392000	2	F2:9733	UnivTokyo-Enomoto_Exp2-3_180802_03.raw	2	1	1	440	450
3	7	P13645|K1C10_HUMAN	R.VLDELTLTK.A	Y	99.3	44.5	1030.59	9	0.4	516.303	2	33.52	1880000	9920000	7	F7:9993	UnivTokyo-Enomoto_Exp2-4_180821_07.raw	6	2	4	258	266
3	7	P13645|K1C10_HUMAN	R.LASYLDK.V	N	99	42.29	808.433	7	0.1	405.224	2	24.15	5940000	12300000	7	F7:7137	UnivTokyo-Enomoto_Exp2-4_180821_07.raw	8	4	4	157	163
3	7	P13645|K1C10_HUMAN	R.LKYENEVALR.Q	Y	98.7	42.28	1233.67	10	0.6	617.843	2	26.88	289000	4100000	8	F8:7561	UnivTokyo-Enomoto_Exp2-4_180821_09.raw	6	1	5	236	245
3	7	P13645|K1C10_HUMAN	K.SEITELRR.N	Y	97.7	35.84	1002.55	8	-0.1	502.28	2	21.65		4160000	7	F7:6221	UnivTokyo-Enomoto_Exp2-4_180821_07.raw	3	0	3	363	370
3	7	P13645|K1C10_HUMAN	K.SEITELR.R	Y	95.7	34.95	846.445	7	0.3	424.23	2	24.59	456000	1750000	8	F8:6829	UnivTokyo-Enomoto_Exp2-4_180821_09.raw	7	3	4	363	369
3	7	P13645|K1C10_HUMAN	K.IKEWYEK.H	Y	88	32.09	994.512	7	0.5	498.264	2	24.4	631000		1	F1:7346	UnivTokyo-Enomoto_Exp2-3_180802_01.raw	2	2	0	178	184
3	7	P13645|K1C10_HUMAN	K.SSSSGSVGESSSKGPR.Y	Y	85.2	26.45	1494.69	16	0.8	499.238	3	13.03	37400		4	F4:3076	UnivTokyo-Enomoto_Exp2-4_180821_03.raw	1	1	0	568	583
3	7	P13645|K1C10_HUMAN	K.Y(+79.97)ENEVALRQSVEADINGLR.R	Y	52.4	19.03	2255.06	19	-7.6	752.688	3	38.84	16400		2	F2:12711	UnivTokyo-Enomoto_Exp2-3_180802_03.raw	1	1	0	238	256	Phosphorylation (STY)	Y1:Phosphorylation (STY):7.81
3	7	P13645|K1C10_HUMAN	R.LAADDFRLK.Y	N	51.7	17.19	1047.57	9	3.7	524.795	2	67.35	0		1	F1:19068	UnivTokyo-Enomoto_Exp2-3_180802_01.raw	0	0	0	229	237
3	7	P13645|K1C10_HUMAN	K.KNHEEEM(+15.99)KDLR.N	Y	56.4	16.63	1443.68	11	-0.7	482.233	3	11.45		8340	7	F7:2303	UnivTokyo-Enomoto_Exp2-4_180821_07.raw	1	0	1	285	295	Oxidation (M)	M7:Oxidation (M):1000.00
5	11	P11142|HSP7C_HUMAN	K.STAGDTHLGGEDFDNR.M	N	99.9	90.78	1690.72	16	0.5	564.58	3	24.88	35800000	4030000	4	F4:7726	UnivTokyo-Enomoto_Exp2-4_180821_03.raw	15	9	6	221	236
5	11	P11142|HSP7C_HUMAN	K.SQIHDIVLVGGSTR.I	Y	99.9	76.65	1480.8	14	0.7	494.608	3	30.57	3070000	399000	2	F2:9646	UnivTokyo-Enomoto_Exp2-3_180802_03.raw	7	5	2	329	342
5	11	P11142|HSP7C_HUMAN	R.TTPSYVAFTDTER.L	N	99.9	74.16	1486.69	13	-0.1	744.354	2	33.31	17500000	4820000	7	F7:9960	UnivTokyo-Enomoto_Exp2-4_180821_07.raw	11	6	5	37	49
5	11	P11142|HSP7C_HUMAN	R.IINEPTAAAIAYGLDK.K	N	99.9	70.46	1658.89	16	0.2	830.451	2	40.52	2530000	552000	2	F2:13386	UnivTokyo-Enomoto_Exp2-3_180802_03.raw	6	3	3	172	187
5	11	P11142|HSP7C_HUMAN	R.FEELNADLFR.G	N	99.9	70.3	1252.61	10	0.6	627.312	2	41.01	457000	154000	8	F8:11895	UnivTokyo-Enomoto_Exp2-4_180821_09.raw	4	2	2	302	311
5	11	P11142|HSP7C_HUMAN	K.VEIIANDQGNR.T	N	99.9	69.51	1227.62	11	0.3	614.818	2	23.31	28400000	7070000	4	F4:7140	UnivTokyo-Enomoto_Exp2-4_180821_03.raw	10	6	4	26	36
5	11	P11142|HSP7C_HUMAN	K.FELTGIPPAPR.G	Y	99.9	68.39	1196.66	11	0.5	599.335	2	36.63	2500000	483000	2	F2:11870	UnivTokyo-Enomoto_Exp2-3_180802_03.raw	7	4	3	459	469
5	11	P11142|HSP7C_HUMAN	R.IINEPTAAAIAYGLDKK.V	N	99.9	59.58	1786.98	17	0	596.668	3	37.56	3090000	288000	2	F2:12283	UnivTokyo-Enomoto_Exp2-3_180802_03.raw	2	1	1	172	188
5	11	P11142|HSP7C_HUMAN	K.DNNLLGK.F	N	99.8	52.03	772.408	7	-0.2	387.211	2	21.76	4210000	1160000	4	F4:6566	UnivTokyo-Enomoto_Exp2-4_180821_03.raw	5	3	2	452	458
5	11	P11142|HSP7C_HUMAN	K.LLQDFFNGK.E	N	99.7	49.94	1080.56	9	0.3	541.288	2	39.46	1110000	165000	4	F4:12246	UnivTokyo-Enomoto_Exp2-4_180821_03.raw	3	2	1	349	357
5	11	P11142|HSP7C_HUMAN	K.ITITNDKGR.L	N	99.4	45.3	1016.56	9	0.5	509.288	2	16.59		148000	7	F7:4359	UnivTokyo-Enomoto_Exp2-4_180821_07.raw	2	0	2	501	509
5	11	P11142|HSP7C_HUMAN	R.NTTIPTK.Q	N	97.6	37.38	773.428	7	0	387.721	2	16.49	10300000	2050000	4	F4:4465	UnivTokyo-Enomoto_Exp2-4_180821_03.raw	8	4	4	417	423
5	11	P11142|HSP7C_HUMAN	K.ITITNDK.G	N	96.4	34.89	803.439	7	0	402.727	2	18.76	773000	1850000	3	F3:5170	UnivTokyo-Enomoto_Exp2-4_180821_01.raw	4	1	3	501	507
5	11	P11142|HSP7C_HUMAN	K.RNTTIPTK.Q	N	77.1	26.69	929.529	8	-0.3	465.772	2	14.31	1040000		1	F1:3384	UnivTokyo-Enomoto_Exp2-3_180802_01.raw	2	2	0	416	423
5	11	P11142|HSP7C_HUMAN	K.ATVEDEK.L	Y	59	17.09	790.371	7	2.4	396.194	2	14.05	0		4	F4:3466	UnivTokyo-Enomoto_Exp2-4_180821_03.raw	0	0	0	551	557
6	9	P54652|HSP72_HUMAN	K.STAGDTHLGGEDFDNR.M	N	99.9	90.78	1690.72	16	0.5	564.58	3	24.88	35800000	4030000	4	F4:7726	UnivTokyo-Enomoto_Exp2-4_180821_03.raw	15	9	6	224	239
6	9	P54652|HSP72_HUMAN	R.TTPSYVAFTDTER.L	N	99.9	74.16	1486.69	13	-0.1	744.354	2	33.31	17500000	4820000	7	F7:9960	UnivTokyo-Enomoto_Exp2-4_180821_07.raw	11	6	5	38	50
6	9	P54652|HSP72_HUMAN	R.IINEPTAAAIAYGLDK.K	N	99.9	70.46	1658.89	16	0.2	830.451	2	40.52	2530000	552000	2	F2:13386	UnivTokyo-Enomoto_Exp2-3_180802_03.raw	6	3	3	173	188
6	9	P54652|HSP72_HUMAN	R.FEELNADLFR.G	N	99.9	70.3	1252.61	10	0.6	627.312	2	41.01	457000	154000	8	F8:11895	UnivTokyo-Enomoto_Exp2-4_180821_09.raw	4	2	2	305	314
6	9	P54652|HSP72_HUMAN	K.VEIIANDQGNR.T	N	99.9	69.51	1227.62	11	0.3	614.818	2	23.31	28400000	7070000	4	F4:7140	UnivTokyo-Enomoto_Exp2-4_180821_03.raw	10	6	4	27	37
6	9	P54652|HSP72_HUMAN	K.FDLTGIPPAPR.G	N	99.9	68.98	1182.64	11	1.5	592.328	2	37.13	723000		4	F4:11591	UnivTokyo-Enomoto_Exp2-4_180821_03.raw	2	2	0	462	472
6	9	P54652|HSP72_HUMAN	R.IINEPTAAAIAYGLDKK.G	N	99.9	59.58	1786.98	17	0	596.668	3	37.56	3090000	288000	2	F2:12283	UnivTokyo-Enomoto_Exp2-3_180802_03.raw	2	1	1	173	189
6	9	P54652|HSP72_HUMAN	K.DNNLLGK.F	N	99.8	52.03	772.408	7	-0.2	387.211	2	21.76	4210000	1160000	4	F4:6566	UnivTokyo-Enomoto_Exp2-4_180821_03.raw	5	3	2	455	461
6	9	P54652|HSP72_HUMAN	R.GTLEPVEK.A	N	99.7	50.46	871.465	8	0.3	436.74	2	19.99	7800000	3620000	4	F4:5891	UnivTokyo-Enomoto_Exp2-4_180821_03.raw	9	5	4	315	322
6	9	P54652|HSP72_HUMAN	K.LLQDFFNGK.E	N	99.7	49.94	1080.56	9	0.3	541.288	2	39.46	1110000	165000	4	F4:12246	UnivTokyo-Enomoto_Exp2-4_180821_03.raw	3	2	1	352	360
6	9	P54652|HSP72_HUMAN	R.VVS(+79.97)EGGKPK.V	N	99.7	48.55	979.474	9	-9.1	490.74	2	11.75	52500	69200	7	F7:2435	UnivTokyo-Enomoto_Exp2-4_180821_07.raw	3	1	2	95	103	Phosphorylation (STY)	S3:Phosphorylation (STY):1000.00
6	9	P54652|HSP72_HUMAN	K.ITITNDKGR.L	N	99.4	45.3	1016.56	9	0.5	509.288	2	16.59		148000	7	F7:4359	UnivTokyo-Enomoto_Exp2-4_180821_07.raw	2	0	2	504	512
6	9	P54652|HSP72_HUMAN	R.NTTIPTK.Q	N	97.6	37.38	773.428	7	0	387.721	2	16.49	10300000	2050000	4	F4:4465	UnivTokyo-Enomoto_Exp2-4_180821_03.raw	8	4	4	420	426
6	9	P54652|HSP72_HUMAN	K.ITITNDK.G	N	96.4	34.89	803.439	7	0	402.727	2	18.76	773000	1850000	3	F3:5170	UnivTokyo-Enomoto_Exp2-4_180821_01.raw	4	1	3	504	510
6	9	P54652|HSP72_HUMAN	K.RNTTIPTK.Q	N	77.1	26.69	929.529	8	-0.3	465.772	2	14.31	1040000		1	F1:3384	UnivTokyo-Enomoto_Exp2-3_180802_01.raw	2	2	0	419	426
8	22	P34931|HS71L_HUMAN	K.ATAGDTHLGGEDFDNR.L	N	99.9	84.09	1674.72	16	0.6	559.249	3	24.99	10800000	4590000	4	F4:7756	UnivTokyo-Enomoto_Exp2-4_180821_03.raw	12	6	6	223	238
8	22	P34931|HS71L_HUMAN	R.TTPSYVAFTDTER.L	N	99.9	74.16	1486.69	13	-0.1	744.354	2	33.31	17500000	4820000	7	F7:9960	UnivTokyo-Enomoto_Exp2-4_180821_07.raw	11	6	5	39	51
8	22	P34931|HS71L_HUMAN	R.IINEPTAAAIAYGLDK.G	N	99.9	70.46	1658.89	16	0.2	830.451	2	40.52	2530000	552000	2	F2:13386	UnivTokyo-Enomoto_Exp2-3_180802_03.raw	6	3	3	174	189
8	22	P34931|HS71L_HUMAN	K.VEIIANDQGNR.T	N	99.9	69.51	1227.62	11	0.3	614.818	2	23.31	28400000	7070000	4	F4:7140	UnivTokyo-Enomoto_Exp2-4_180821_03.raw	10	6	4	28	38
8	22	P34931|HS71L_HUMAN	R.FDLTGIPPAPR.G	N	99.9	68.98	1182.64	11	1.5	592.328	2	37.13	723000		4	F4:11591	UnivTokyo-Enomoto_Exp2-4_180821_03.raw	2	2	0	461	471
8	22	P34931|HS71L_HUMAN	K.NQVAM(+15.99)NPQNTVFDAK.R	Y	99.9	67.07	1691.79	15	-0.3	846.904	2	29.69	6830000	1330000	4	F4:9371	UnivTokyo-Enomoto_Exp2-4_180821_03.raw	8	5	3	59	73	Oxidation (M)	M5:Oxidation (M):1000.00
8	22	P34931|HS71L_HUMAN	R.GTLEPVEK.A	N	99.7	50.46	871.465	8	0.3	436.74	2	19.99	7800000	3620000	4	F4:5891	UnivTokyo-Enomoto_Exp2-4_180821_03.raw	9	5	4	314	321
8	22	P34931|HS71L_HUMAN	K.ITITNDKGR.L	N	99.4	45.3	1016.56	9	0.5	509.288	2	16.59		148000	7	F7:4359	UnivTokyo-Enomoto_Exp2-4_180821_07.raw	2	0	2	503	511
8	22	P34931|HS71L_HUMAN	K.NQVAM(+15.99)NPQNTVFDAKR.L	Y	95.2	37.94	1847.89	16	0.8	616.973	3	26.92	3190000	32800	2	F2:8279	UnivTokyo-Enomoto_Exp2-3_180802_03.raw	2	1	1	59	74	Oxidation (M)	M5:Oxidation (M):1000.00
8	22	P34931|HS71L_HUMAN	K.ITITNDK.G	N	96.4	34.89	803.439	7	0	402.727	2	18.76	773000	1850000	3	F3:5170	UnivTokyo-Enomoto_Exp2-4_180821_01.raw	4	1	3	503	509
8	22	P34931|HS71L_HUMAN	K.NALES(+79.97)YAFNM(+15.99)K.S	Y	60.2	18	1382.56	11	-7.9	692.281	2	33.79	7850		3	F3:10128	UnivTokyo-Enomoto_Exp2-4_180821_01.raw	1	1	0	542	552	Phosphorylation (STY); Oxidation (M)	S5:Phosphorylation (STY):0.00;M10:Oxidation (M):1000.00
17	12	P02768|ALBU_HUMAN	K.TC(+57.02)VADESAENC(+57.02)DK.S	Y	99.9	89.14	1497.57	13	-0.3	749.793	2	17.65	97200	42300	4	F4:4905	UnivTokyo-Enomoto_Exp2-4_180821_03.raw	3	2	1	76	88	Carbamidomethylation	C2:Carbamidomethylation:1000.00;C11:Carbamidomethylation:1000.00
17	12	P02768|ALBU_HUMAN	K.YIC(+57.02)ENQDSISSK.L	Y	99.9	76.72	1442.63	12	0.2	722.325	2	22.67	201000		4	F4:6851	UnivTokyo-Enomoto_Exp2-4_180821_03.raw	2	2	0	287	298	Carbamidomethylation	C3:Carbamidomethylation:1000.00
17	12	P02768|ALBU_HUMAN	K.AAFTEC(+57.02)C(+57.02)QAADK.A	Y	99.9	57.65	1370.56	12	1.1	686.288	2	21.94		46400	7	F7:6342	UnivTokyo-Enomoto_Exp2-4_180821_07.raw	1	0	1	187	198	Carbamidomethylation	C6:Carbamidomethylation:1000.00;C7:Carbamidomethylation:1000.00
17	12	P02768|ALBU_HUMAN	K.C(+57.02)C(+57.02)TESLVNR.R	Y	99.9	56.38	1137.49	9	0.5	569.753	2	21.72	147000	93500	8	F8:5889	UnivTokyo-Enomoto_Exp2-4_180821_09.raw	4	2	2	500	508	Carbamidomethylation	C1:Carbamidomethylation:1000.00;C2:Carbamidomethylation:1000.00
17	12	P02768|ALBU_HUMAN	K.LVNEVTEFAK.T	Y	99.9	55.34	1148.61	10	-1.1	575.311	2	32.47	97400		4	F4:10211	UnivTokyo-Enomoto_Exp2-4_180821_03.raw	1	1	0	66	75
17	12	P02768|ALBU_HUMAN	K.DDNPNLPR.L	Y	99.6	47.64	939.441	8	0.9	470.728	2	20.87	165000	40800	7	F7:5951	UnivTokyo-Enomoto_Exp2-4_180821_07.raw	3	2	1	131	138
17	12	P02768|ALBU_HUMAN	K.AEFAEVSK.L	Y	99.6	47.3	879.434	8	0.2	440.724	2	22.05	225000	26700	7	F7:6364	UnivTokyo-Enomoto_Exp2-4_180821_07.raw	3	2	1	250	257
17	12	P02768|ALBU_HUMAN	K.LC(+57.02)TVATLR.E	Y	99.5	46.56	932.511	8	0.1	467.263	2	26.54	107000	44000	4	F4:8284	UnivTokyo-Enomoto_Exp2-4_180821_03.raw	3	2	1	98	105	Carbamidomethylation	C2:Carbamidomethylation:1000.00
17	12	P02768|ALBU_HUMAN	K.YLYEIAR.R	Y	98.9	40.99	926.486	7	-0.2	464.25	2	31.25	733000		4	F4:9876	UnivTokyo-Enomoto_Exp2-4_180821_03.raw	4	4	0	162	168
17	12	P02768|ALBU_HUMAN	K.QTALVELVK.H	Y	98.2	39.04	999.596	9	0.6	500.806	2	34.13	93500		4	F4:10700	UnivTokyo-Enomoto_Exp2-4_180821_03.raw	2	2	0	550	558
17	12	P02768|ALBU_HUMAN	K.LVTDLTK.V	Y	95.1	32.38	788.464	7	0.4	395.24	2	23.95	437000	27400	4	F4:7343	UnivTokyo-Enomoto_Exp2-4_180821_03.raw	4	3	1	258	264
17	12	P02768|ALBU_HUMAN	K.FQNALLVR.Y	Y	94	30.49	959.555	8	0.4	480.785	2	32.1	40000		3	F3:9683	UnivTokyo-Enomoto_Exp2-4_180821_01.raw	1	1	0	427	434
17	12	P02768|ALBU_HUMAN	K.TYETTLEK.C	Y	77.4	24.16	983.481	8	2.2	492.749	2	22.28	52800		3	F3:6465	UnivTokyo-Enomoto_Exp2-4_180821_01.raw	1	1	0	376	383
17	12	P02768|ALBU_HUMAN	K.VGSKC(+57.02)C(+57.02)KHPEAK.R	Y	71.5	21.72	1399.67	12	5.3	700.846	2	15.56		5900	7	F7:3955	UnivTokyo-Enomoto_Exp2-4_180821_07.raw	1	0	1	457	468	Carbamidomethylation	C5:Carbamidomethylation:1000.00;C6:Carbamidomethylation:1000.00
17	12	P02768|ALBU_HUMAN	K.AAC(+57.02)LLPK.L	Y	52.1	19.45	771.431	7	-0.2	386.723	2	24.65	195000		1	F1:7448	UnivTokyo-Enomoto_Exp2-3_180802_01.raw	2	2	0	199	205	Carbamidomethylation	C3:Carbamidomethylation:1000.00
17	12	P02768|ALBU_HUMAN	K.LVAASQAALGL	Y	55.2	15.41	1012.59	11	5.3	507.306	2	38.85	13500		3	F3:11494	UnivTokyo-Enomoto_Exp2-4_180821_01.raw	2	2	0	599	609
13	15	P13647|K2C5_HUMAN	K.YEELQQTAGR.H	Y	99.9	73.96	1193.57	10	0.8	597.792	2	21.78	1270000	928000	7	F7:6263	UnivTokyo-Enomoto_Exp2-4_180821_07.raw	6	2	4	365	374
13	15	P13647|K2C5_HUMAN	R.SGGGGGGGFGR.V	Y	99.9	60.91	864.384	11	0	433.199	2	15.12	205000		4	F4:3965	UnivTokyo-Enomoto_Exp2-4_180821_03.raw	2	2	0	38	48
13	15	P13647|K2C5_HUMAN	K.AQYEEIANR.S	Y	99.9	59.46	1092.52	9	0.8	547.268	2	22.8	1310000	1480000	7	F7:6607	UnivTokyo-Enomoto_Exp2-4_180821_07.raw	7	3	4	344	352
13	15	P13647|K2C5_HUMAN	K.YEDEINKR.T	N	99.9	58.09	1065.51	8	0.3	533.762	2	16.81	21200	347000	7	F7:4414	UnivTokyo-Enomoto_Exp2-4_180821_07.raw	4	1	3	258	265
13	15	P13647|K2C5_HUMAN	R.NLDLDSIIAEVK.A	N	99.8	53.68	1328.72	12	0.5	665.367	2	48.1		62300	8	F8:14086	UnivTokyo-Enomoto_Exp2-4_180821_09.raw	1	0	1	332	343
13	15	P13647|K2C5_HUMAN	K.HEISEM(+15.99)NR.M	Y	99.8	50.56	1030.45	8	0.9	516.233	2	12	3520	27200	7	F7:2553	UnivTokyo-Enomoto_Exp2-4_180821_07.raw	2	1	1	384	391	Oxidation (M)	M6:Oxidation (M):1000.00
13	15	P13647|K2C5_HUMAN	K.NKYEDEINKR.T	N	99.5	50.32	1307.65	10	0.3	436.89	3	20.02	3550000	3870000	1	F1:5605	UnivTokyo-Enomoto_Exp2-3_180802_01.raw	7	3	4	256	265
13	15	P13647|K2C5_HUMAN	R.TEAESWYQTK.Y	Y	99.5	48.68	1241.56	10	-1.1	621.785	2	27.35		78300	8	F8:7715	UnivTokyo-Enomoto_Exp2-4_180821_09.raw	2	0	2	355	364
13	15	P13647|K2C5_HUMAN	K.LLEGEEC(+57.02)R.L	N	99.2	48.21	1004.46	8	0.5	503.237	2	20.92	1020000		2	F2:5901	UnivTokyo-Enomoto_Exp2-3_180802_03.raw	2	2	0	473	480	Carbamidomethylation	C7:Carbamidomethylation:1000.00
13	15	P13647|K2C5_HUMAN	K.WTLLQEQGTK.T	N	98.6	45.36	1202.63	10	0	602.322	2	33.91	1970000		1	F1:10726	UnivTokyo-Enomoto_Exp2-3_180802_01.raw	2	2	0	200	209
13	15	P13647|K2C5_HUMAN	R.QLDSIVGER.G	N	99.3	44.06	1015.53	9	0.8	508.773	2	27.54	683000	1020000	7	F7:8280	UnivTokyo-Enomoto_Exp2-4_180821_07.raw	7	3	4	229	237
13	15	P13647|K2C5_HUMAN	K.FASFIDK.V	N	99	42.49	826.423	7	0.3	414.219	2	31.19	1310000	2510000	7	F7:9356	UnivTokyo-Enomoto_Exp2-4_180821_07.raw	6	2	4	179	185
13	15	P13647|K2C5_HUMAN	R.ISISTSGGSFR.N	Y	98.6	42.11	1110.57	11	0.5	556.291	2	29.76	916000	411000	8	F8:8477	UnivTokyo-Enomoto_Exp2-4_180821_09.raw	6	4	2	74	84
13	15	P13647|K2C5_HUMAN	R.SLYNLGGSKR.I	Y	97.1	39.46	1093.59	10	-0.1	365.537	3	23.91	132000	103000	8	F8:6627	UnivTokyo-Enomoto_Exp2-4_180821_09.raw	5	2	3	64	73
13	15	P13647|K2C5_HUMAN	R.SLYNLGGSK.R	Y	97.8	36.17	937.487	9	0	469.751	2	27.57	145000	125000	7	F7:8254	UnivTokyo-Enomoto_Exp2-4_180821_07.raw	3	1	2	64	72
13	15	P13647|K2C5_HUMAN	K.FASFIDKVR.F	N	88.8	34.14	1081.59	9	-0.4	361.538	3	31.82	48200	110000	6	F6:9361	UnivTokyo-Enomoto_Exp2-3_180802_09.raw	3	1	2	179	187
13	15	P13647|K2C5_HUMAN	R.QSSVSFR.S	Y	94.5	31.63	809.403	7	-0.9	405.709	2	20.48	87400		3	F3:5826	UnivTokyo-Enomoto_Exp2-4_180821_01.raw	2	2	0	4	10
13	15	P13647|K2C5_HUMAN	R.KLLEGEEC(+57.02)R.L	N	91.7	29.81	1132.55	9	1.2	567.285	2	18.91	57800	233000	7	F7:5208	UnivTokyo-Enomoto_Exp2-4_180821_07.raw	3	1	2	472	480	Carbamidomethylation	C8:Carbamidomethylation:1000.00
13	15	P13647|K2C5_HUMAN	R.VSLAGAC(+57.02)GVGGYGSR.S	Y	85.9	27.11	1409.67	15	-0.3	705.843	2	29.73	42500	19700	4	F4:9351	UnivTokyo-Enomoto_Exp2-4_180821_03.raw	3	2	1	49	63	Carbamidomethylation	C7:Carbamidomethylation:1000.00
13	15	P13647|K2C5_HUMAN	R.FLEQQNK.V	N	79.1	27.07	905.461	7	-0.2	453.738	2	18.12	2510000	1360000	5	F5:4237	UnivTokyo-Enomoto_Exp2-3_180802_07.raw	6	2	4	188	194
13	15	P13647|K2C5_HUMAN	R.SRTEAESWYQTK.Y	Y	52.6	19.94	1484.69	12	-0.3	495.904	3	25.42	102000	55700	2	F2:7692	UnivTokyo-Enomoto_Exp2-3_180802_03.raw	3	1	2	353	364
10	21	P11021|BIP_HUMAN	K.VTHAVVTVPAYFNDAQR.Q	Y	99.9	78.94	1886.96	17	0.9	629.996	3	34.96		145000	8	F8:10031	UnivTokyo-Enomoto_Exp2-4_180821_09.raw	1	0	1	165	181
10	21	P11021|BIP_HUMAN	R.IINEPTAAAIAYGLDK.R	N	99.9	70.46	1658.89	16	0.2	830.451	2	40.52	2530000	552000	2	F2:13386	UnivTokyo-Enomoto_Exp2-3_180802_03.raw	6	3	3	198	213
10	21	P11021|BIP_HUMAN	R.VEIIANDQGNR.I	N	99.9	69.51	1227.62	11	0.3	614.818	2	23.31	28400000	7070000	4	F4:7140	UnivTokyo-Enomoto_Exp2-4_180821_03.raw	10	6	4	50	60
10	21	P11021|BIP_HUMAN	K.M(+15.99)KETAEAYLGK.K	Y	99.9	65.88	1255.61	11	0.7	419.545	3	22.69	12900000	2630000	4	F4:6917	UnivTokyo-Enomoto_Exp2-4_180821_03.raw	14	8	6	153	163	Oxidation (M)	M1:Oxidation (M):1000.00
10	21	P11021|BIP_HUMAN	R.NELESYAYSLK.N	Y	99.9	62.37	1315.63	11	0.4	658.822	2	35.74	1780000	896000	4	F4:11234	UnivTokyo-Enomoto_Exp2-4_180821_03.raw	6	3	3	563	573
10	21	P11021|BIP_HUMAN	K.EFFNGKEPSR.G	Y	99.9	62.28	1209.58	10	0.7	605.797	2	23.96	964000	415000	4	F4:7361	UnivTokyo-Enomoto_Exp2-4_180821_03.raw	8	4	4	377	386
10	21	P11021|BIP_HUMAN	K.ETAEAYLGKK.V	Y	99.7	50.45	1108.58	10	0	555.295	2	21.89	99100	38700	4	F4:6578	UnivTokyo-Enomoto_Exp2-4_180821_03.raw	3	2	1	155	164
10	21	P11021|BIP_HUMAN	K.ETAEAYLGK.K	Y	99.6	48.62	980.481	9	-0.2	491.248	2	25.29	2510000	597000	3	F3:7543	UnivTokyo-Enomoto_Exp2-4_180821_01.raw	6	4	2	155	163
10	21	P11021|BIP_HUMAN	R.VM(+15.99)EHFIK.L	Y	97.8	37.07	918.463	7	-0.8	460.239	2	20.51		262000	7	F7:5796	UnivTokyo-Enomoto_Exp2-4_180821_07.raw	1	0	1	262	268	Oxidation (M)	M2:Oxidation (M):1000.00
10	21	P11021|BIP_HUMAN	K.DAGTIAGLNVM(+15.99)R.I	Y	60.1	17.55	1232.62	12	-1.7	617.315	2	32.75	5580		4	F4:10299	UnivTokyo-Enomoto_Exp2-4_180821_03.raw	1	1	0	186	197	Oxidation (M)	M11:Oxidation (M):1000.00
9	25	P17066|HSP76_HUMAN	K.ATAGDTHLGGEDFDNR.L	N	99.9	84.09	1674.72	16	0.6	559.249	3	24.99	10800000	4590000	4	F4:7756	UnivTokyo-Enomoto_Exp2-4_180821_03.raw	12	6	6	223	238
9	25	P17066|HSP76_HUMAN	K.DAGAIAGLNVLR.I	Y	99.9	75.3	1168.66	12	0.3	585.336	2	39.21	2210000	1030000	4	F4:12199	UnivTokyo-Enomoto_Exp2-4_180821_03.raw	7	4	3	162	173
9	25	P17066|HSP76_HUMAN	R.TTPSYVAFTDTER.L	N	99.9	74.16	1486.69	13	-0.1	744.354	2	33.31	17500000	4820000	7	F7:9960	UnivTokyo-Enomoto_Exp2-4_180821_07.raw	11	6	5	39	51
9	25	P17066|HSP76_HUMAN	R.VEILANDQGNR.T	N	99.9	69.51	1227.62	11	0.3	614.818	2	23.31	28400000	7070000	4	F4:7140	UnivTokyo-Enomoto_Exp2-4_180821_03.raw	10	6	4	28	38
9	25	P17066|HSP76_HUMAN	K.LLQDFFNGK.E	N	99.7	49.94	1080.56	9	0.3	541.288	2	39.46	1110000	165000	4	F4:12246	UnivTokyo-Enomoto_Exp2-4_180821_03.raw	3	2	1	351	359
9	25	P17066|HSP76_HUMAN	R.VVS(+79.97)EGGKPK.V	N	99.7	48.55	979.474	9	-9.1	490.74	2	11.75	52500	69200	7	F7:2435	UnivTokyo-Enomoto_Exp2-4_180821_07.raw	3	1	2	96	104	Phosphorylation (STY)	S3:Phosphorylation (STY):1000.00
9	25	P17066|HSP76_HUMAN	K.ITITNDKGR.L	N	99.4	45.3	1016.56	9	0.5	509.288	2	16.59		148000	7	F7:4359	UnivTokyo-Enomoto_Exp2-4_180821_07.raw	2	0	2	503	511
9	25	P17066|HSP76_HUMAN	K.ITITNDK.G	N	96.4	34.89	803.439	7	0	402.727	2	18.76	773000	1850000	3	F3:5170	UnivTokyo-Enomoto_Exp2-4_180821_01.raw	4	1	3	503	509
9	25	P17066|HSP76_HUMAN	K.VRVC(+57.02)Y(+79.97)RGEDK.T	N	51.6	15.09	1360.6	10	-9.7	681.299	2	17.9	14200		2	F2:4694	UnivTokyo-Enomoto_Exp2-3_180802_03.raw	1	1	0	105	114	Carbamidomethylation; Phosphorylation (STY)	C4:Carbamidomethylation:1000.00;Y5:Phosphorylation (STY):1000.00
14	17	P02538|K2C6A_HUMAN	R.AIGGGLSSVGGGSSTIK.Y	Y	99.9	72.08	1446.77	17	0.1	724.391	2	29.53	175000		4	F4:9339	UnivTokyo-Enomoto_Exp2-4_180821_03.raw	1	1	0	534	550
14	17	P02538|K2C6A_HUMAN	K.AQYEEIAQR.S	N	99.9	66.59	1106.54	9	0.4	554.275	2	23.05	3610000	10800000	7	F7:6748	UnivTokyo-Enomoto_Exp2-4_180821_07.raw	8	4	4	339	347
14	17	P02538|K2C6A_HUMAN	K.YEDEINKR.T	N	99.9	58.09	1065.51	8	0.3	533.762	2	16.81	21200	347000	7	F7:4414	UnivTokyo-Enomoto_Exp2-4_180821_07.raw	4	1	3	253	260
14	17	P02538|K2C6A_HUMAN	K.YEELQVTAGR.H	Y	99.8	57.8	1164.58	10	0.2	583.296	2	27.35	1180000		2	F2:8448	UnivTokyo-Enomoto_Exp2-3_180802_03.raw	2	2	0	360	369
14	17	P02538|K2C6A_HUMAN	R.NLDLDSIIAEVK.A	N	99.8	53.68	1328.72	12	0.5	665.367	2	48.1		62300	8	F8:14086	UnivTokyo-Enomoto_Exp2-4_180821_09.raw	1	0	1	327	338
14	17	P02538|K2C6A_HUMAN	K.NKYEDEINKR.T	N	99.5	50.32	1307.65	10	0.3	436.89	3	20.02	3550000	3870000	1	F1:5605	UnivTokyo-Enomoto_Exp2-3_180802_01.raw	7	3	4	251	260
14	17	P02538|K2C6A_HUMAN	R.SGFSSVSVSR.S	Y	99.4	49.26	1011.5	10	0.2	506.757	2	25.3	674000		1	F1:7682	UnivTokyo-Enomoto_Exp2-3_180802_01.raw	3	3	0	31	40
14	17	P02538|K2C6A_HUMAN	K.LLEGEEC(+57.02)R.L	N	99.2	48.21	1004.46	8	0.5	503.237	2	20.92	1020000		2	F2:5901	UnivTokyo-Enomoto_Exp2-3_180802_03.raw	2	2	0	468	475	Carbamidomethylation	C7:Carbamidomethylation:1000.00
14	17	P02538|K2C6A_HUMAN	K.WTLLQEQGTK.T	N	98.6	45.36	1202.63	10	0	602.322	2	33.91	1970000		1	F1:10726	UnivTokyo-Enomoto_Exp2-3_180802_01.raw	2	2	0	195	204
14	17	P02538|K2C6A_HUMAN	R.QLDSIVGER.G	N	99.3	44.06	1015.53	9	0.8	508.773	2	27.54	683000	1020000	7	F7:8280	UnivTokyo-Enomoto_Exp2-4_180821_07.raw	7	3	4	224	232
14	17	P02538|K2C6A_HUMAN	K.FASFIDK.V	N	99	42.49	826.423	7	0.3	414.219	2	31.19	1310000	2510000	7	F7:9356	UnivTokyo-Enomoto_Exp2-4_180821_07.raw	6	2	4	174	180
14	17	P02538|K2C6A_HUMAN	R.TAAENEFVTLKK.D	N	97.4	40.8	1349.72	12	-0.3	450.913	3	27.57	407000		2	F2:8480	UnivTokyo-Enomoto_Exp2-3_180802_03.raw	1	1	0	261	272
14	17	P02538|K2C6A_HUMAN	K.FASFIDKVR.F	N	88.8	34.14	1081.59	9	-0.4	361.538	3	31.82	48200	110000	6	F6:9361	UnivTokyo-Enomoto_Exp2-3_180802_09.raw	3	1	2	174	182
14	17	P02538|K2C6A_HUMAN	R.KLLEGEEC(+57.02)R.L	N	91.7	29.81	1132.55	9	1.2	567.285	2	18.91	57800	233000	7	F7:5208	UnivTokyo-Enomoto_Exp2-4_180821_07.raw	3	1	2	467	475	Carbamidomethylation	C8:Carbamidomethylation:1000.00
14	17	P02538|K2C6A_HUMAN	R.SLYGLGGSK.R	N	82.1	28.71	880.465	9	-0.7	441.24	2	27.85	367000		2	F2:8582	UnivTokyo-Enomoto_Exp2-3_180802_03.raw	2	2	0	60	68
14	17	P02538|K2C6A_HUMAN	R.FLEQQNK.V	N	79.1	27.07	905.461	7	-0.2	453.738	2	18.12	2510000	1360000	5	F5:4237	UnivTokyo-Enomoto_Exp2-3_180802_07.raw	6	2	4	183	189
14	17	P02538|K2C6A_HUMAN	R.NTKQEIAEINR.M	N	59.9	24.7	1314.69	11	-2.5	439.236	3	21.84	55300		2	F2:6250	UnivTokyo-Enomoto_Exp2-3_180802_03.raw	1	1	0	376	386
14	17	P02538|K2C6A_HUMAN	R.AEAESWYQTK.Y	N	52.2	20.55	1211.55	10	0.6	606.781	2	27.11	331000		1	F1:8363	UnivTokyo-Enomoto_Exp2-3_180802_01.raw	2	2	0	350	359
14	17	P02538|K2C6A_HUMAN	R.SRAEAESWYQTK.Y	N	52.7	20.4	1454.68	12	0.1	485.9	3	25.11	202000		2	F2:7537	UnivTokyo-Enomoto_Exp2-3_180802_03.raw	1	1	0	348	359
14	17	P02538|K2C6A_HUMAN	K.AQYEEIAQRS(+79.97)R.A	N	51.9	16.63	1429.63	11	8.5	715.831	2	24.59	271000		2	F2:7393	UnivTokyo-Enomoto_Exp2-3_180802_03.raw	1	1	0	339	349	Phosphorylation (STY)	S10:Phosphorylation (STY):8.82
14	17	P02538|K2C6A_HUMAN	R.GM(+15.99)QDLVEDFKNK.Y	Y	63	16.53	1438.68	12	-7.6	720.34	2	26.98		0	5	F5:7256	UnivTokyo-Enomoto_Exp2-3_180802_07.raw	0	0	0	241	252	Oxidation (M)	M2:Oxidation (M):1000.00
14	17	P02538|K2C6A_HUMAN	R.GSGGLGGAC(+57.02)GGAGFGSR.S	N	51.8	15.78	1423.63	17	0.3	712.821	2	26.31	492000		2	F2:8060	UnivTokyo-Enomoto_Exp2-3_180802_03.raw	1	1	0	43	59	Carbamidomethylation	C9:Carbamidomethylation:1000.00
11	16	P02533|K1C14_HUMAN	R.ALEEANADLEVK.I	N	99.9	66.68	1300.65	12	0.5	651.333	2	28.57	2550000	156000	7	F7:8594	UnivTokyo-Enomoto_Exp2-4_180821_07.raw	5	3	2	135	146
11	16	P02533|K1C14_HUMAN	R.ISSVLAGGSC(+57.02)R.A	N	99.9	63.85	1105.55	11	-0.5	553.784	2	24.02	1490000	43100	4	F4:7372	UnivTokyo-Enomoto_Exp2-4_180821_03.raw	6	4	2	31	41	Carbamidomethylation	C10:Carbamidomethylation:1000.00
11	16	P02533|K1C14_HUMAN	R.APSTYGGGLSVSSSR.F	Y	99.9	62.63	1424.69	15	-0.1	713.352	2	26.3	1090000	146000	4	F4:8195	UnivTokyo-Enomoto_Exp2-4_180821_03.raw	5	3	2	42	56
11	16	P02533|K1C14_HUMAN	K.GSC(+57.02)GIGGGIGGGSSR.I	N	99.9	61.6	1277.58	15	1.5	639.797	2	22.18	1340000		4	F4:6682	UnivTokyo-Enomoto_Exp2-4_180821_03.raw	3	3	0	16	30	Carbamidomethylation	C3:Carbamidomethylation:1000.00
11	16	P02533|K1C14_HUMAN	K.VTM(+15.99)QNLNDR.L	N	99.9	61.3	1105.52	9	0.3	553.767	2	16.74	2060000	15000000	4	F4:4599	UnivTokyo-Enomoto_Exp2-4_180821_03.raw	8	4	4	117	125	Oxidation (M)	M3:Oxidation (M):1000.00
11	16	P02533|K1C14_HUMAN	R.EVATNSELVQSGK.S	Y	99.9	57.66	1360.68	13	0.4	681.349	2	22.43	1060000	225000	7	F7:6475	UnivTokyo-Enomoto_Exp2-4_180821_07.raw	5	3	2	316	328
11	16	P02533|K1C14_HUMAN	R.LAADDFR.T	N	99.9	56.46	806.392	7	-0.3	404.203	2	25.4	5670000	22600000	4	F4:7906	UnivTokyo-Enomoto_Exp2-4_180821_03.raw	9	4	5	195	201
11	16	P02533|K1C14_HUMAN	R.LASYLDKVR.A	N	99.7	53.62	1063.6	9	0.4	355.542	3	26.77	1280000	3400000	6	F6:7642	UnivTokyo-Enomoto_Exp2-3_180802_09.raw	8	4	4	126	134
11	16	P02533|K1C14_HUMAN	R.VLDELTLAR.A	N	98.2	43.6	1028.59	9	0.7	515.301	2	34.45	647000	130000	2	F2:11107	UnivTokyo-Enomoto_Exp2-3_180802_03.raw	4	2	2	224	232
11	16	P02533|K1C14_HUMAN	R.LASYLDK.V	N	99	42.29	808.433	7	0.1	405.224	2	24.15	5940000	12300000	7	F7:7137	UnivTokyo-Enomoto_Exp2-4_180821_07.raw	8	4	4	126	132
11	16	P02533|K1C14_HUMAN	R.QFTSSSSM(+15.99)K.G	N	90.6	29.28	1017.44	9	2.1	509.73	2	13.54		29600	7	F7:3190	UnivTokyo-Enomoto_Exp2-4_180821_07.raw	1	0	1	7	15	Oxidation (M)	M8:Oxidation (M):1000.00
11	16	P02533|K1C14_HUMAN	K.ASLENSLEETKGR.Y	N	52.7	20.79	1432.72	13	0.4	478.579	3	25.8	262000		2	F2:7814	UnivTokyo-Enomoto_Exp2-3_180802_03.raw	1	1	0	353	365
11	16	P02533|K1C14_HUMAN	R.ILNEM(+15.99)RDQYEK.M	Y	56.3	16.53	1453.69	11	1.9	485.571	3	20.25		54800	7	F7:5715	UnivTokyo-Enomoto_Exp2-4_180821_07.raw	1	0	1	283	293	Oxidation (M)	M5:Oxidation (M):1000.00
15	20	P04259|K2C6B_HUMAN	K.AQYEEIAQR.S	N	99.9	66.59	1106.54	9	0.4	554.275	2	23.05	3610000	10800000	7	F7:6748	UnivTokyo-Enomoto_Exp2-4_180821_07.raw	8	4	4	339	347
15	20	P04259|K2C6B_HUMAN	K.YEELQITAGR.H	N	99.9	66.23	1178.59	10	0.3	590.304	2	30.18	7230000	12600000	7	F7:9044	UnivTokyo-Enomoto_Exp2-4_180821_07.raw	6	2	4	360	369
15	20	P04259|K2C6B_HUMAN	R.ATGGGLSSVGGGSSTIK.Y	Y	99.9	61.95	1434.73	17	0.4	718.373	2	25.13	55700		4	F4:7782	UnivTokyo-Enomoto_Exp2-4_180821_03.raw	1	1	0	534	550
15	20	P04259|K2C6B_HUMAN	K.YEDEINKR.T	N	99.9	58.09	1065.51	8	0.3	533.762	2	16.81	21200	347000	7	F7:4414	UnivTokyo-Enomoto_Exp2-4_180821_07.raw	4	1	3	253	260
15	20	P04259|K2C6B_HUMAN	R.NLDLDSIIAEVK.A	N	99.8	53.68	1328.72	12	0.5	665.367	2	48.1		62300	8	F8:14086	UnivTokyo-Enomoto_Exp2-4_180821_09.raw	1	0	1	327	338
15	20	P04259|K2C6B_HUMAN	K.NKYEDEINKR.T	N	99.5	50.32	1307.65	10	0.3	436.89	3	20.02	3550000	3870000	1	F1:5605	UnivTokyo-Enomoto_Exp2-3_180802_01.raw	7	3	4	251	260
15	20	P04259|K2C6B_HUMAN	K.LLEGEEC(+57.02)R.L	N	99.2	48.21	1004.46	8	0.5	503.237	2	20.92	1020000		2	F2:5901	UnivTokyo-Enomoto_Exp2-3_180802_03.raw	2	2	0	468	475	Carbamidomethylation	C7:Carbamidomethylation:1000.00
15	20	P04259|K2C6B_HUMAN	K.WTLLQEQGTK.T	N	98.6	45.36	1202.63	10	0	602.322	2	33.91	1970000		1	F1:10726	UnivTokyo-Enomoto_Exp2-3_180802_01.raw	2	2	0	195	204
15	20	P04259|K2C6B_HUMAN	K.FASFIDK.V	N	99	42.49	826.423	7	0.3	414.219	2	31.19	1310000	2510000	7	F7:9356	UnivTokyo-Enomoto_Exp2-4_180821_07.raw	6	2	4	174	180
15	20	P04259|K2C6B_HUMAN	R.TAAENEFVTLKK.D	N	97.4	40.8	1349.72	12	-0.3	450.913	3	27.57	407000		2	F2:8480	UnivTokyo-Enomoto_Exp2-3_180802_03.raw	1	1	0	261	272
15	20	P04259|K2C6B_HUMAN	K.FASFIDKVR.F	N	88.8	34.14	1081.59	9	-0.4	361.538	3	31.82	48200	110000	6	F6:9361	UnivTokyo-Enomoto_Exp2-3_180802_09.raw	3	1	2	174	182
15	20	P04259|K2C6B_HUMAN	R.KLLEGEEC(+57.02)R.L	N	91.7	29.81	1132.55	9	1.2	567.285	2	18.91	57800	233000	7	F7:5208	UnivTokyo-Enomoto_Exp2-4_180821_07.raw	3	1	2	467	475	Carbamidomethylation	C8:Carbamidomethylation:1000.00
15	20	P04259|K2C6B_HUMAN	R.SLYGLGGSK.R	N	82.1	28.71	880.465	9	-0.7	441.24	2	27.85	367000		2	F2:8582	UnivTokyo-Enomoto_Exp2-3_180802_03.raw	2	2	0	60	68
15	20	P04259|K2C6B_HUMAN	R.FLEQQNK.V	N	79.1	27.07	905.461	7	-0.2	453.738	2	18.12	2510000	1360000	5	F5:4237	UnivTokyo-Enomoto_Exp2-3_180802_07.raw	6	2	4	183	189
15	20	P04259|K2C6B_HUMAN	R.NTKQEIAEINR.M	N	59.9	24.7	1314.69	11	-2.5	439.236	3	21.84	55300		2	F2:6250	UnivTokyo-Enomoto_Exp2-3_180802_03.raw	1	1	0	376	386
15	20	P04259|K2C6B_HUMAN	R.AEAESWYQTK.Y	N	52.2	20.55	1211.55	10	0.6	606.781	2	27.11	331000		1	F1:8363	UnivTokyo-Enomoto_Exp2-3_180802_01.raw	2	2	0	350	359
15	20	P04259|K2C6B_HUMAN	R.SRAEAESWYQTK.Y	N	52.7	20.4	1454.68	12	0.1	485.9	3	25.11	202000		2	F2:7537	UnivTokyo-Enomoto_Exp2-3_180802_03.raw	1	1	0	348	359
15	20	P04259|K2C6B_HUMAN	K.AQYEEIAQRS(+79.97)R.A	N	51.9	16.63	1429.63	11	8.5	715.831	2	24.59	271000		2	F2:7393	UnivTokyo-Enomoto_Exp2-3_180802_03.raw	1	1	0	339	349	Phosphorylation (STY)	S10:Phosphorylation (STY):8.82
15	20	P04259|K2C6B_HUMAN	R.GSGGLGGAC(+57.02)GGAGFGSR.S	N	51.8	15.78	1423.63	17	0.3	712.821	2	26.31	492000		2	F2:8060	UnivTokyo-Enomoto_Exp2-3_180802_03.raw	1	1	0	43	59	Carbamidomethylation	C9:Carbamidomethylation:1000.00
12	18	P08779|K1C16_HUMAN	R.ALEEANADLEVK.I	N	99.9	66.68	1300.65	12	0.5	651.333	2	28.57	2550000	156000	7	F7:8594	UnivTokyo-Enomoto_Exp2-4_180821_07.raw	5	3	2	137	148
12	18	P08779|K1C16_HUMAN	R.ISSVLAGGSC(+57.02)R.A	N	99.9	63.85	1105.55	11	-0.5	553.784	2	24.02	1490000	43100	4	F4:7372	UnivTokyo-Enomoto_Exp2-4_180821_03.raw	6	4	2	31	41	Carbamidomethylation	C10:Carbamidomethylation:1000.00
12	18	P08779|K1C16_HUMAN	R.APSTYGGGLSVSSR.F	Y	99.9	63.46	1337.66	14	0.2	669.836	2	26.67	1680000		2	F2:8195	UnivTokyo-Enomoto_Exp2-3_180802_03.raw	2	2	0	42	55
12	18	P08779|K1C16_HUMAN	K.GSC(+57.02)GIGGGIGGGSSR.I	N	99.9	61.6	1277.58	15	1.5	639.797	2	22.18	1340000		4	F4:6682	UnivTokyo-Enomoto_Exp2-4_180821_03.raw	3	3	0	16	30	Carbamidomethylation	C3:Carbamidomethylation:1000.00
12	18	P08779|K1C16_HUMAN	K.VTM(+15.99)QNLNDR.L	N	99.9	61.3	1105.52	9	0.3	553.767	2	16.74	2060000	15000000	4	F4:4599	UnivTokyo-Enomoto_Exp2-4_180821_03.raw	8	4	4	119	127	Oxidation (M)	M3:Oxidation (M):1000.00
12	18	P08779|K1C16_HUMAN	R.LAADDFR.T	N	99.9	56.46	806.392	7	-0.3	404.203	2	25.4	5670000	22600000	4	F4:7906	UnivTokyo-Enomoto_Exp2-4_180821_03.raw	9	4	5	197	203
12	18	P08779|K1C16_HUMAN	R.LASYLDKVR.A	N	99.7	53.62	1063.6	9	0.4	355.542	3	26.77	1280000	3400000	6	F6:7642	UnivTokyo-Enomoto_Exp2-3_180802_09.raw	8	4	4	128	136
12	18	P08779|K1C16_HUMAN	R.VLDELTLAR.T	N	98.2	43.6	1028.59	9	0.7	515.301	2	34.45	647000	130000	2	F2:11107	UnivTokyo-Enomoto_Exp2-3_180802_03.raw	4	2	2	226	234
12	18	P08779|K1C16_HUMAN	R.LASYLDK.V	N	99	42.29	808.433	7	0.1	405.224	2	24.15	5940000	12300000	7	F7:7137	UnivTokyo-Enomoto_Exp2-4_180821_07.raw	8	4	4	128	134
12	18	P08779|K1C16_HUMAN	R.QTRPILKEQSSSSFSQGQSS	Y	97.3	33.81	2181.07	20	-1.3	728.028	3	24	31100		4	F4:7367	UnivTokyo-Enomoto_Exp2-4_180821_03.raw	1	1	0	454	473
12	18	P08779|K1C16_HUMAN	R.DAETWFLSK.T	Y	82.6	30.86	1095.52	9	0.1	548.769	2	40.67	250000		2	F2:13415	UnivTokyo-Enomoto_Exp2-3_180802_03.raw	1	1	0	303	311
12	18	P08779|K1C16_HUMAN	R.QFTSSSSM(+15.99)K.G	N	90.6	29.28	1017.44	9	2.1	509.73	2	13.54		29600	7	F7:3190	UnivTokyo-Enomoto_Exp2-4_180821_07.raw	1	0	1	7	15	Oxidation (M)	M8:Oxidation (M):1000.00
12	18	P08779|K1C16_HUMAN	R.EVFTSSSSSSSR.Q	Y	54.8	23.37	1259.56	12	-0.9	630.788	2	18.73	241000		1	F1:5103	UnivTokyo-Enomoto_Exp2-3_180802_01.raw	2	2	0	442	453
12	18	P08779|K1C16_HUMAN	K.ASLENSLEETKGR.Y	N	52.7	20.79	1432.72	13	0.4	478.579	3	25.8	262000		2	F2:7814	UnivTokyo-Enomoto_Exp2-3_180802_03.raw	1	1	0	355	367
12	18	P08779|K1C16_HUMAN	R.SEVTELRR.V	Y	51.7	17.39	988.53	8	0.7	495.273	2	21.25	227000		1	F1:6111	UnivTokyo-Enomoto_Exp2-3_180802_01.raw	1	1	0	331	338
20	23	Q9Y2U5|M3K2_HUMAN	K.ASRPALSLQETR.K	Y	99.9	70.39	1327.72	12	0	443.581	3	24.61	439000		2	F2:7375	UnivTokyo-Enomoto_Exp2-3_180802_03.raw	1	1	0	20	31
20	23	Q9Y2U5|M3K2_HUMAN	K.AYGALTENVTR.K	Y	99.9	66.71	1193.6	11	0.8	597.81	2	27.61	690000		4	F4:8700	UnivTokyo-Enomoto_Exp2-4_180821_03.raw	3	3	0	451	461
20	23	Q9Y2U5|M3K2_HUMAN	K.IATQPTNPK.L	Y	99.9	57.82	968.529	9	0	485.272	2	15.55	1060000		4	F4:4090	UnivTokyo-Enomoto_Exp2-4_180821_03.raw	4	4	0	573	581
20	23	Q9Y2U5|M3K2_HUMAN	R.IVQYYGC(+57.02)LR.D	Y	99.8	53.98	1170.59	9	3.2	586.302	2	31.18	75100		4	F4:9841	UnivTokyo-Enomoto_Exp2-4_180821_03.raw	2	2	0	418	426	Carbamidomethylation	C7:Carbamidomethylation:1000.00
20	23	Q9Y2U5|M3K2_HUMAN	K.LGDFGASK.R	Y	99.8	53.29	793.397	8	0.3	397.706	2	22.45	262000		4	F4:6794	UnivTokyo-Enomoto_Exp2-4_180821_03.raw	2	2	0	499	506
20	23	Q9Y2U5|M3K2_HUMAN	K.QVQFDPDSPETSK.E	Y	99.7	51.73	1476.67	13	-0.3	739.344	2	26.95	470000		3	F3:8078	UnivTokyo-Enomoto_Exp2-4_180821_01.raw	2	2	0	386	398
20	23	Q9Y2U5|M3K2_HUMAN	K.LLGQGAFGR.V	Y	99.1	44.57	917.508	9	-0.4	459.761	2	30.23	1350000		3	F3:9142	UnivTokyo-Enomoto_Exp2-4_180821_01.raw	3	3	0	361	369
20	23	Q9Y2U5|M3K2_HUMAN	R.LSIIGPTSR.D	Y	97.3	34.47	942.55	9	-0.8	472.282	2	29.73	699000		4	F4:9362	UnivTokyo-Enomoto_Exp2-4_180821_03.raw	2	2	0	152	160
20	23	Q9Y2U5|M3K2_HUMAN	R.VYLC(+57.02)YDVDTGR.E	Y	97.2	33.49	1359.61	11	-0.8	680.813	2	33.19	96000		4	F4:10462	UnivTokyo-Enomoto_Exp2-4_180821_03.raw	2	2	0	370	380	Carbamidomethylation	C4:Carbamidomethylation:1000.00
20	23	Q9Y2U5|M3K2_HUMAN	K.RLS(+79.97)IIGPTSR.D	Y	86.7	27.6	1178.62	10	0.6	590.316	2	29.26	130000		4	F4:9220	UnivTokyo-Enomoto_Exp2-4_180821_03.raw	1	1	0	151	160	Phosphorylation (STY)	S3:Phosphorylation (STY):23.70
18	37	Q7Z794|K2C1B_HUMAN	R.FLEQQNQVLQTK.W	N	99.9	71.66	1474.78	12	0	738.396	2	29.48	8980000	17700000	7	F7:8858	UnivTokyo-Enomoto_Exp2-4_180821_07.raw	8	4	4	184	195
18	37	Q7Z794|K2C1B_HUMAN	K.YEDEINKR.T	N	99.9	58.09	1065.51	8	0.3	533.762	2	16.81	21200	347000	7	F7:4414	UnivTokyo-Enomoto_Exp2-4_180821_07.raw	4	1	3	254	261
18	37	Q7Z794|K2C1B_HUMAN	K.FASFIDK.V	N	99	42.49	826.423	7	0.3	414.219	2	31.19	1310000	2510000	7	F7:9356	UnivTokyo-Enomoto_Exp2-4_180821_07.raw	6	2	4	175	181
18	37	Q7Z794|K2C1B_HUMAN	R.QLLEGEESR.M	Y	97.4	40.52	1059.52	9	0.1	530.767	2	22.25		670000	6	F6:5978	UnivTokyo-Enomoto_Exp2-3_180802_09.raw	2	0	2	468	476
18	37	Q7Z794|K2C1B_HUMAN	R.VDTLTGEVNFLK.Y	Y	96.6	36.86	1334.71	12	0.3	668.362	2	39.8		82700	6	F6:11980	UnivTokyo-Enomoto_Exp2-3_180802_09.raw	1	0	1	289	300
18	37	Q7Z794|K2C1B_HUMAN	R.TQYELIAQR.S	Y	96.5	36.72	1120.59	9	0.2	561.301	2	28.85		752000	6	F6:8388	UnivTokyo-Enomoto_Exp2-3_180802_09.raw	3	0	3	340	348
18	37	Q7Z794|K2C1B_HUMAN	K.FASFIDKVR.F	N	88.8	34.14	1081.59	9	-0.4	361.538	3	31.82	48200	110000	6	F6:9361	UnivTokyo-Enomoto_Exp2-3_180802_09.raw	3	1	2	175	183
18	37	Q7Z794|K2C1B_HUMAN	R.EQIM(+15.99)VLNNK.F	Y	55.9	18.29	1103.56	9	0.4	552.79	2	24.68		0	6	F6:6902	UnivTokyo-Enomoto_Exp2-3_180802_09.raw	0	0	0	166	174	Oxidation (M)	M4:Oxidation (M):1000.00
18	37	Q7Z794|K2C1B_HUMAN	K.YQELQITAGR.H	Y	55.8	17.73	1177.61	10	0.1	589.812	2	29.05		285000	6	F6:8402	UnivTokyo-Enomoto_Exp2-3_180802_09.raw	1	0	1	361	370
18	37	Q7Z794|K2C1B_HUMAN	R.SLYNLGGSR.S	Y	55.8	17.49	965.493	9	0.3	483.754	2	28.31		257000	6	F6:8227	UnivTokyo-Enomoto_Exp2-3_180802_09.raw	3	0	3	60	68
16	47	P13646|K1C13_HUMAN	R.ALEEANADLEVK.I	N	99.9	66.68	1300.65	12	0.5	651.333	2	28.57	2550000	156000	7	F7:8594	UnivTokyo-Enomoto_Exp2-4_180821_07.raw	5	3	2	124	135
16	47	P13646|K1C13_HUMAN	R.LAADDFR.L	N	99.9	56.46	806.392	7	-0.3	404.203	2	25.4	5670000	22600000	4	F4:7906	UnivTokyo-Enomoto_Exp2-4_180821_03.raw	9	4	5	185	191
16	47	P13646|K1C13_HUMAN	R.QSVEADINGLR.R	N	99.7	51.24	1200.61	11	0.4	601.312	2	32.19		627000	8	F8:9222	UnivTokyo-Enomoto_Exp2-4_180821_09.raw	3	0	3	202	212
16	47	P13646|K1C13_HUMAN	R.QSVEADINGLRR.V	N	99.7	50.33	1356.71	12	-0.1	453.244	3	29.57		390000	8	F8:8372	UnivTokyo-Enomoto_Exp2-4_180821_09.raw	1	0	1	202	213
16	47	P13646|K1C13_HUMAN	R.LAADDFRLK.Y	N	51.7	17.19	1047.57	9	3.7	524.795	2	67.35	0		1	F1:19068	UnivTokyo-Enomoto_Exp2-3_180802_01.raw	0	0	0	185	193
16	50	P13646-2|K1C13_HUMAN	R.ALEEANADLEVK.I	N	99.9	66.68	1300.65	12	0.5	651.333	2	28.57	2550000	156000	7	F7:8594	UnivTokyo-Enomoto_Exp2-4_180821_07.raw	5	3	2	112	123
16	50	P13646-2|K1C13_HUMAN	R.LAADDFR.L	N	99.9	56.46	806.392	7	-0.3	404.203	2	25.4	5670000	22600000	4	F4:7906	UnivTokyo-Enomoto_Exp2-4_180821_03.raw	9	4	5	173	179
16	50	P13646-2|K1C13_HUMAN	R.QSVEADINGLR.R	N	99.7	51.24	1200.61	11	0.4	601.312	2	32.19		627000	8	F8:9222	UnivTokyo-Enomoto_Exp2-4_180821_09.raw	3	0	3	190	200
16	50	P13646-2|K1C13_HUMAN	R.QSVEADINGLRR.V	N	99.7	50.33	1356.71	12	-0.1	453.244	3	29.57		390000	8	F8:8372	UnivTokyo-Enomoto_Exp2-4_180821_09.raw	1	0	1	190	201
16	50	P13646-2|K1C13_HUMAN	R.LAADDFRLK.Y	N	51.7	17.19	1047.57	9	3.7	524.795	2	67.35	0		1	F1:19068	UnivTokyo-Enomoto_Exp2-3_180802_01.raw	0	0	0	173	181
16	48	P13646-3|K1C13_HUMAN	R.ALEEANADLEVK.I	N	99.9	66.68	1300.65	12	0.5	651.333	2	28.57	2550000	156000	7	F7:8594	UnivTokyo-Enomoto_Exp2-4_180821_07.raw	5	3	2	124	135
16	48	P13646-3|K1C13_HUMAN	R.LAADDFR.L	N	99.9	56.46	806.392	7	-0.3	404.203	2	25.4	5670000	22600000	4	F4:7906	UnivTokyo-Enomoto_Exp2-4_180821_03.raw	9	4	5	185	191
16	48	P13646-3|K1C13_HUMAN	R.QSVEADINGLR.R	N	99.7	51.24	1200.61	11	0.4	601.312	2	32.19		627000	8	F8:9222	UnivTokyo-Enomoto_Exp2-4_180821_09.raw	3	0	3	202	212
16	48	P13646-3|K1C13_HUMAN	R.QSVEADINGLRR.V	N	99.7	50.33	1356.71	12	-0.1	453.244	3	29.57		390000	8	F8:8372	UnivTokyo-Enomoto_Exp2-4_180821_09.raw	1	0	1	202	213
16	48	P13646-3|K1C13_HUMAN	R.LAADDFRLK.Y	N	51.7	17.19	1047.57	9	3.7	524.795	2	67.35	0		1	F1:19068	UnivTokyo-Enomoto_Exp2-3_180802_01.raw	0	0	0	185	193
19	33	P12035|K2C3_HUMAN	K.YEDEINKR.T	N	99.9	58.09	1065.51	8	0.3	533.762	2	16.81	21200	347000	7	F7:4414	UnivTokyo-Enomoto_Exp2-4_180821_07.raw	4	1	3	290	297
19	33	P12035|K2C3_HUMAN	R.DYQELM(+15.99)NVK.L	N	99.8	58.05	1154.53	9	0.2	578.271	2	26.58		1980000	5	F5:7165	UnivTokyo-Enomoto_Exp2-3_180802_07.raw	3	0	3	484	492	Oxidation (M)	M6:Oxidation (M):1000.00
19	33	P12035|K2C3_HUMAN	K.KYEDEINKR.T	N	99.9	52.95	1193.6	9	0.1	398.875	3	16.75	370000	1800000	7	F7:4449	UnivTokyo-Enomoto_Exp2-4_180821_07.raw	6	1	5	289	297
19	33	P12035|K2C3_HUMAN	K.FASFIDK.V	N	99	42.49	826.423	7	0.3	414.219	2	31.19	1310000	2510000	7	F7:9356	UnivTokyo-Enomoto_Exp2-4_180821_07.raw	6	2	4	209	215
19	33	P12035|K2C3_HUMAN	R.TAAENEFVTLKK.D	N	97.4	40.8	1349.72	12	-0.3	450.913	3	27.57	407000		2	F2:8480	UnivTokyo-Enomoto_Exp2-3_180802_03.raw	1	1	0	298	309
19	33	P12035|K2C3_HUMAN	K.FASFIDKVR.F	N	88.8	34.14	1081.59	9	-0.4	361.538	3	31.82	48200	110000	6	F6:9361	UnivTokyo-Enomoto_Exp2-3_180802_09.raw	3	1	2	209	217
19	33	P12035|K2C3_HUMAN	K.AQEREQIK.T	N	95.6	32.74	1000.53	8	0.2	501.272	2	11.85		327000	7	F7:2476	UnivTokyo-Enomoto_Exp2-4_180821_07.raw	1	0	1	196	203
19	33	P12035|K2C3_HUMAN	K.AQEREQIKTLNNK.F	N	90.6	29.31	1570.84	13	0.9	524.622	3	16.62		48900	7	F7:4357	UnivTokyo-Enomoto_Exp2-4_180821_07.raw	1	0	1	196	208
19	33	P12035|K2C3_HUMAN	R.FLEQQNK.V	N	79.1	27.07	905.461	7	-0.2	453.738	2	18.12	2510000	1360000	5	F5:4237	UnivTokyo-Enomoto_Exp2-3_180802_07.raw	6	2	4	218	224
19	33	P12035|K2C3_HUMAN	R.AQYEDIAQR.S	Y	59.1	18.55	1092.52	9	0.8	547.268	2	22.71		204000	8	F8:6186	UnivTokyo-Enomoto_Exp2-4_180821_09.raw	1	0	1	376	384
22	58	P81605|DCD_HUMAN	K.ENAGEDPGLAR.Q	Y	99.9	68.92	1127.52	11	0.4	564.768	2	19.62	1370000	519000	4	F4:5678	UnivTokyo-Enomoto_Exp2-4_180821_03.raw	6	2	4	43	53
22	58	P81605|DCD_HUMAN	K.DAVEDLESVGK.G	Y	99.8	54.5	1160.56	11	0.1	581.285	2	34.17	411000		4	F4:10758	UnivTokyo-Enomoto_Exp2-4_180821_03.raw	2	2	0	86	96
22	58	P81605|DCD_HUMAN	K.KAVGGLGK.L	Y	99	41.86	728.455	8	0.4	365.235	2	12.84	76400		4	F4:2963	UnivTokyo-Enomoto_Exp2-4_180821_03.raw	2	2	0	75	82
22	58	P81605|DCD_HUMAN	K.LGKDAVEDLESVGK.G	Y	52.5	19.64	1458.76	14	-1	487.259	3	33.81	41600		2	F2:10828	UnivTokyo-Enomoto_Exp2-3_180802_03.raw	1	1	0	83	96
22	62	P81605-2|DCD_HUMAN	K.ENAGEDPGLAR.Q	Y	99.9	68.92	1127.52	11	0.4	564.768	2	19.62	1370000	519000	4	F4:5678	UnivTokyo-Enomoto_Exp2-4_180821_03.raw	6	2	4	43	53
22	62	P81605-2|DCD_HUMAN	K.DAVEDLESVGK.G	Y	99.8	54.5	1160.56	11	0.1	581.285	2	34.17	411000		4	F4:10758	UnivTokyo-Enomoto_Exp2-4_180821_03.raw	2	2	0	86	96
22	62	P81605-2|DCD_HUMAN	K.KAVGGLGK.L	Y	99	41.86	728.455	8	0.4	365.235	2	12.84	76400		4	F4:2963	UnivTokyo-Enomoto_Exp2-4_180821_03.raw	2	2	0	75	82
22	62	P81605-2|DCD_HUMAN	K.LGKDAVEDLESVGK.G	Y	52.5	19.64	1458.76	14	-1	487.259	3	33.81	41600		2	F2:10828	UnivTokyo-Enomoto_Exp2-3_180802_03.raw	1	1	0	83	96
24	59	Q86YZ3|HORN_HUMAN	R.GSGSGQSPSYGR.H	Y	99.9	58.32	1138.5	12	0.6	570.258	2	15.17	47700	18100	4	F4:3913	UnivTokyo-Enomoto_Exp2-4_180821_03.raw	4	2	2	897	908
24	59	Q86YZ3|HORN_HUMAN	R.GPYESGSGHSSGLGHR.E	Y	99.7	53.67	1583.71	16	-0.2	396.934	4	16.82	820000		2	F2:4276	UnivTokyo-Enomoto_Exp2-3_180802_03.raw	3	3	0	1038	1053
24	59	Q86YZ3|HORN_HUMAN	R.QSLGHGQHGSGSGQSPSPSR.G	Y	97.5	41.37	1946.89	20	0.4	487.731	4	14.22	436000		2	F2:3295	UnivTokyo-Enomoto_Exp2-3_180802_03.raw	2	2	0	992	1011
24	59	Q86YZ3|HORN_HUMAN	R.SGSGWSSSR.G	Y	74.8	25.18	909.394	9	1.2	455.705	2	16.95	41200		1	F1:4414	UnivTokyo-Enomoto_Exp2-3_180802_01.raw	1	1	0	1029	1037
24	59	Q86YZ3|HORN_HUMAN	R.HGAGSGQSPSRGR.H	Y	59.1	18.87	1252.6	13	5.9	418.544	3	37.27		13600	8	F8:10720	UnivTokyo-Enomoto_Exp2-4_180821_09.raw	1	0	1	1352	1364
24	59	Q86YZ3|HORN_HUMAN	R.GSGSGQSPSSGQHGTGFGR.S	Y	56.5	15.93	1746.77	19	0.2	583.263	3	17.29	0		4	F4:4772	UnivTokyo-Enomoto_Exp2-4_180821_03.raw	0	0	0	430	448
25	54	P07900-2|HS90A_HUMAN	K.LGIHEDSQNR.K	Y	99.9	61.1	1167.56	10	-0.3	390.195	3	17.49	318000		4	F4:4852	UnivTokyo-Enomoto_Exp2-4_180821_03.raw	3	3	0	569	578
25	54	P07900-2|HS90A_HUMAN	R.ELISNSSDALDK.I	Y	99.8	53.13	1290.63	12	0.2	646.322	2	27.39	449000		4	F4:8565	UnivTokyo-Enomoto_Exp2-4_180821_03.raw	2	2	0	169	180
25	54	P07900-2|HS90A_HUMAN	K.EGLELPEDEEEK.K	Y	97.3	34.25	1415.63	12	0.4	708.823	2	31.09	123000		4	F4:9850	UnivTokyo-Enomoto_Exp2-4_180821_03.raw	2	2	0	669	680
25	54	P07900-2|HS90A_HUMAN	K.DLQPFILLR.L	Y	63.2	17.29	1113.65	9	-6.7	557.831	2	45.04		0	5	F5:11958	UnivTokyo-Enomoto_Exp2-3_180802_07.raw	0	0	0	112	120
25	54	P07900-2|HS90A_HUMAN	K.EVS(+79.97)DDEAEEK.E	Y	52	17.15	1229.43	10	-7.7	615.719	2	24.3	1790000		2	F2:7188	UnivTokyo-Enomoto_Exp2-3_180802_03.raw	1	1	0	351	360	Phosphorylation (STY)	S3:Phosphorylation (STY):1000.00
25	56	P07900|HS90A_HUMAN	K.LGIHEDSQNR.K	Y	99.9	61.1	1167.56	10	-0.3	390.195	3	17.49	318000		4	F4:4852	UnivTokyo-Enomoto_Exp2-4_180821_03.raw	3	3	0	447	456
25	56	P07900|HS90A_HUMAN	R.ELISNSSDALDK.I	Y	99.8	53.13	1290.63	12	0.2	646.322	2	27.39	449000		4	F4:8565	UnivTokyo-Enomoto_Exp2-4_180821_03.raw	2	2	0	47	58
25	56	P07900|HS90A_HUMAN	K.EGLELPEDEEEK.K	Y	97.3	34.25	1415.63	12	0.4	708.823	2	31.09	123000		4	F4:9850	UnivTokyo-Enomoto_Exp2-4_180821_03.raw	2	2	0	547	558
25	56	P07900|HS90A_HUMAN	K.EVS(+79.97)DDEAEEK.E	Y	52	17.15	1229.43	10	-7.7	615.719	2	24.3	1790000		2	F2:7188	UnivTokyo-Enomoto_Exp2-3_180802_03.raw	1	1	0	229	238	Phosphorylation (STY)	S3:Phosphorylation (STY):1000.00
28	63	P62979|RS27A_HUMAN	R.TLSDYNIQK.E	Y	99.9	55.91	1080.55	9	0.2	541.28	2	25.5	1280000	567000	4	F4:7908	UnivTokyo-Enomoto_Exp2-4_180821_03.raw	6	3	3	55	63
28	63	P62979|RS27A_HUMAN	K.IQDKEGIPPDQQR.L	Y	98.9	41.42	1522.77	13	0.2	762.394	2	18.92	0		4	F4:5417	UnivTokyo-Enomoto_Exp2-4_180821_03.raw	0	0	0	30	42
28	63	P62979|RS27A_HUMAN	K.TITLEVEPSDTIENVK.A	Y	94.9	32.71	1786.92	16	0.3	894.467	2	37.77		16200	8	F8:10857	UnivTokyo-Enomoto_Exp2-4_180821_09.raw	1	0	1	12	27
28	66	P0CG48|UBC_HUMAN	R.TLSDYNIQK.E	Y	99.9	55.91	1080.55	9	0.2	541.28	2	25.5	1280000	567000	4	F4:7908	UnivTokyo-Enomoto_Exp2-4_180821_03.raw	6	3	3	55	63
28	66	P0CG48|UBC_HUMAN	K.IQDKEGIPPDQQR.L	Y	98.9	41.42	1522.77	13	0.2	762.394	2	18.92	0		4	F4:5417	UnivTokyo-Enomoto_Exp2-4_180821_03.raw	0	0	0	30	42
28	66	P0CG48|UBC_HUMAN	K.TITLEVEPSDTIENVK.A	Y	94.9	32.71	1786.92	16	0.3	894.467	2	37.77		16200	8	F8:10857	UnivTokyo-Enomoto_Exp2-4_180821_09.raw	1	0	1	12	27
28	68	P62987|RL40_HUMAN	R.TLSDYNIQK.E	Y	99.9	55.91	1080.55	9	0.2	541.28	2	25.5	1280000	567000	4	F4:7908	UnivTokyo-Enomoto_Exp2-4_180821_03.raw	6	3	3	55	63
28	68	P62987|RL40_HUMAN	K.IQDKEGIPPDQQR.L	Y	98.9	41.42	1522.77	13	0.2	762.394	2	18.92	0		4	F4:5417	UnivTokyo-Enomoto_Exp2-4_180821_03.raw	0	0	0	30	42
28	68	P62987|RL40_HUMAN	K.TITLEVEPSDTIENVK.A	Y	94.9	32.71	1786.92	16	0.3	894.467	2	37.77		16200	8	F8:10857	UnivTokyo-Enomoto_Exp2-4_180821_09.raw	1	0	1	12	27
28	65	P0CG47|UBB_HUMAN	R.TLSDYNIQK.E	Y	99.9	55.91	1080.55	9	0.2	541.28	2	25.5	1280000	567000	4	F4:7908	UnivTokyo-Enomoto_Exp2-4_180821_03.raw	6	3	3	55	63
28	65	P0CG47|UBB_HUMAN	K.IQDKEGIPPDQQR.L	Y	98.9	41.42	1522.77	13	0.2	762.394	2	18.92	0		4	F4:5417	UnivTokyo-Enomoto_Exp2-4_180821_03.raw	0	0	0	30	42
28	65	P0CG47|UBB_HUMAN	K.TITLEVEPSDTIENVK.A	Y	94.9	32.71	1786.92	16	0.3	894.467	2	37.77		16200	8	F8:10857	UnivTokyo-Enomoto_Exp2-4_180821_09.raw	1	0	1	12	27
32	76	P38646|GRP75_HUMAN	K.DAGQISGLNVLR.V	Y	99.5	52.19	1241.67	12	0.4	621.844	2	36.48	474000		2	F2:11816	UnivTokyo-Enomoto_Exp2-3_180802_03.raw	2	2	0	207	218
32	76	P38646|GRP75_HUMAN	R.NTTIPTK.K	N	97.6	37.38	773.428	7	0	387.721	2	16.49	10300000	2050000	4	F4:4465	UnivTokyo-Enomoto_Exp2-4_180821_03.raw	8	4	4	461	467
32	76	P38646|GRP75_HUMAN	K.SDIGEVILVGGM(+15.99)TR.M	Y	52.1	17.4	1461.75	14	-0.9	731.881	2	39.36	134000		2	F2:12923	UnivTokyo-Enomoto_Exp2-3_180802_03.raw	1	1	0	378	391	Oxidation (M)	M12:Oxidation (M):1000.00
32	76	P38646|GRP75_HUMAN	K.NAVITVPAYFNDSQR.Q	Y	58.8	17.32	1693.84	15	0.9	847.929	2	39.08		2660	8	F8:11247	UnivTokyo-Enomoto_Exp2-4_180821_09.raw	1	0	1	188	202
27	30	P31327|CPSM_HUMAN	K.VPAIYGVDTR.M	Y	99.9	63.57	1089.58	10	0.5	545.798	2	30.79	42700	74800	8	F8:8779	UnivTokyo-Enomoto_Exp2-4_180821_09.raw	3	1	2	158	167
27	30	P31327|CPSM_HUMAN	R.TFEESFQK.A	Y	95.8	33.8	1014.47	8	-0.1	508.24	2	26.42	97900	78100	7	F7:7881	UnivTokyo-Enomoto_Exp2-4_180821_07.raw	4	2	2	804	811
27	30	P31327|CPSM_HUMAN	R.VSQEHPVVLTK.F	Y	95.6	33.38	1235.69	11	-0.4	412.903	3	20.92	42600		3	F3:6008	UnivTokyo-Enomoto_Exp2-4_180821_01.raw	1	1	0	1158	1168
27	30	P31327|CPSM_HUMAN	K.FLEEATR.V	Y	87.7	28.84	864.434	7	2.9	433.226	2	23.22	72400		4	F4:7086	UnivTokyo-Enomoto_Exp2-4_180821_03.raw	2	2	0	1151	1157
27	30	P31327|CPSM_HUMAN	K.IM(+15.99)GTSPLQIDR.A	Y	77.8	27.08	1245.64	11	0	623.827	2	29.48		30300	8	F8:8366	UnivTokyo-Enomoto_Exp2-4_180821_09.raw	1	0	1	1075	1085	Oxidation (M)	M2:Oxidation (M):1000.00
27	30	P31327|CPSM_HUMAN	K.LFAEAVQK.S	Y	65.8	22.34	904.502	8	-0.3	453.258	2	25.56	14900	18500	8	F8:7173	UnivTokyo-Enomoto_Exp2-4_180821_09.raw	2	1	1	1472	1479
27	30	P31327|CPSM_HUMAN	K.EIGFSDK.Q	Y	59.8	21.55	794.381	7	1.4	398.198	2	23.69	28500	0	8	F8:6556	UnivTokyo-Enomoto_Exp2-4_180821_09.raw	1	1	0	909	915
27	30	P31327|CPSM_HUMAN	K.VLGTSVESIM(+15.99)ATEDR.Q	Y	63.5	19.05	1622.78	15	1.6	812.4	2	35.65	36300	32600	4	F4:11135	UnivTokyo-Enomoto_Exp2-4_180821_03.raw	2	1	1	533	547	Oxidation (M)	M10:Oxidation (M):1000.00
27	31	P31327-3|CPSM_HUMAN	K.VPAIYGVDTR.M	Y	99.9	63.57	1089.58	10	0.5	545.798	2	30.79	42700	74800	8	F8:8779	UnivTokyo-Enomoto_Exp2-4_180821_09.raw	3	1	2	164	173
27	31	P31327-3|CPSM_HUMAN	R.TFEESFQK.A	Y	95.8	33.8	1014.47	8	-0.1	508.24	2	26.42	97900	78100	7	F7:7881	UnivTokyo-Enomoto_Exp2-4_180821_07.raw	4	2	2	810	817
27	31	P31327-3|CPSM_HUMAN	R.VSQEHPVVLTK.F	Y	95.6	33.38	1235.69	11	-0.4	412.903	3	20.92	42600		3	F3:6008	UnivTokyo-Enomoto_Exp2-4_180821_01.raw	1	1	0	1164	1174
27	31	P31327-3|CPSM_HUMAN	K.FLEEATR.V	Y	87.7	28.84	864.434	7	2.9	433.226	2	23.22	72400		4	F4:7086	UnivTokyo-Enomoto_Exp2-4_180821_03.raw	2	2	0	1157	1163
27	31	P31327-3|CPSM_HUMAN	K.IM(+15.99)GTSPLQIDR.A	Y	77.8	27.08	1245.64	11	0	623.827	2	29.48		30300	8	F8:8366	UnivTokyo-Enomoto_Exp2-4_180821_09.raw	1	0	1	1081	1091	Oxidation (M)	M2:Oxidation (M):1000.00
27	31	P31327-3|CPSM_HUMAN	K.LFAEAVQK.S	Y	65.8	22.34	904.502	8	-0.3	453.258	2	25.56	14900	18500	8	F8:7173	UnivTokyo-Enomoto_Exp2-4_180821_09.raw	2	1	1	1478	1485
27	31	P31327-3|CPSM_HUMAN	K.EIGFSDK.Q	Y	59.8	21.55	794.381	7	1.4	398.198	2	23.69	28500	0	8	F8:6556	UnivTokyo-Enomoto_Exp2-4_180821_09.raw	1	1	0	915	921
27	31	P31327-3|CPSM_HUMAN	K.VLGTSVESIM(+15.99)ATEDR.Q	Y	63.5	19.05	1622.78	15	1.6	812.4	2	35.65	36300	32600	4	F4:11135	UnivTokyo-Enomoto_Exp2-4_180821_03.raw	2	1	1	539	553	Oxidation (M)	M10:Oxidation (M):1000.00
26	1590	P69905|HBA_HUMAN	K.VGAHAGEYGAEALER.M	Y	99.9	56.93	1528.73	15	1.3	510.584	3	26.77	496000	480000	3	F3:8082	UnivTokyo-Enomoto_Exp2-4_180821_01.raw	7	3	4	18	32
36	1597	P25311|ZA2G_HUMAN	R.AGEVQEPELR.G	Y	99.8	52.26	1126.56	10	-0.9	564.288	2	24.71	72800		4	F4:7644	UnivTokyo-Enomoto_Exp2-4_180821_03.raw	2	2	0	242	251
31	1604	Q9H2M3-2|BHMT2_HUMAN	R.AIAEELAPER.G	Y	99.7	50.65	1097.57	10	-0.4	549.793	2	27.49	153000	146000	4	F4:8610	UnivTokyo-Enomoto_Exp2-4_180821_03.raw	4	2	2	236	245
31	1605	Q9H2M3|BHMT2_HUMAN	R.AIAEELAPER.G	Y	99.7	50.65	1097.57	10	-0.4	549.793	2	27.49	153000	146000	4	F4:8610	UnivTokyo-Enomoto_Exp2-4_180821_03.raw	4	2	2	300	309
31	900	Q93088|BHMT1_HUMAN	R.AIAEELAPER.G	Y	99.7	50.65	1097.57	10	-0.4	549.793	2	27.49	153000	146000	4	F4:8610	UnivTokyo-Enomoto_Exp2-4_180821_03.raw	4	2	2	309	318
29	133	P55072|TERA_HUMAN	R.GILLYGPPGTGK.T	Y	99.7	50.4	1171.66	12	1	586.838	2	35.46	328000	45300	4	F4:11095	UnivTokyo-Enomoto_Exp2-4_180821_03.raw	5	4	1	240	251
29	830	Q8IYT4-2|KATL2_HUMAN	K.GLLLYGPPGTGK.T	Y	99.7	50.4	1171.66	12	1	586.838	2	35.46	328000	45300	4	F4:11095	UnivTokyo-Enomoto_Exp2-4_180821_03.raw	5	4	1	217	228
29	831	Q8IYT4|KATL2_HUMAN	K.GLLLYGPPGTGK.T	Y	99.7	50.4	1171.66	12	1	586.838	2	35.46	328000	45300	4	F4:11095	UnivTokyo-Enomoto_Exp2-4_180821_03.raw	5	4	1	289	300
45	108	P46459-2|NSF_HUMAN	K.YVGESEANIR.K	Y	99.6	48.27	1136.55	10	0	569.28	2	24.07	212000	135000	3	F3:7115	UnivTokyo-Enomoto_Exp2-4_180821_01.raw	5	2	3	200	209
45	109	P46459|NSF_HUMAN	K.YVGESEANIR.K	Y	99.6	48.27	1136.55	10	0	569.28	2	24.07	212000	135000	3	F3:7115	UnivTokyo-Enomoto_Exp2-4_180821_01.raw	5	2	3	294	303
21	97	Q8TF72|SHRM3_HUMAN	R.SSPATADKR.Q	Y	99.6	48.19	931.472	9	0.6	466.744	2	16.58	2160000	1060000	4	F4:4516	UnivTokyo-Enomoto_Exp2-4_180821_03.raw	7	4	3	1242	1250
30	242	O14730-2|RIOK3_HUMAN	K.TTLNEFK.N	Y	99.6	47.13	851.439	7	1	426.727	2	24.93	449000	186000	7	F7:7380	UnivTokyo-Enomoto_Exp2-4_180821_07.raw	5	3	2	294	300
30	243	O14730|RIOK3_HUMAN	K.TTLNEFK.N	Y	99.6	47.13	851.439	7	1	426.727	2	24.93	449000	186000	7	F7:7380	UnivTokyo-Enomoto_Exp2-4_180821_07.raw	5	3	2	294	300
41	102	O75369-6|FLNB_HUMAN	R.LTVM(+15.99)SLQESGLK.V	Y	99.5	47.11	1320.7	12	-4.9	661.352	2	12.39	0		3	F3:2697	UnivTokyo-Enomoto_Exp2-4_180821_01.raw	0	0	0	2225	2236	Oxidation (M)	M4:Oxidation (M):1000.00
41	102	O75369-6|FLNB_HUMAN	K.VEPAVDTS(+79.97)R.I	Y	56.2	19.48	1052.45	9	4.4	527.237	2	16.71		1070	6	F6:3962	UnivTokyo-Enomoto_Exp2-3_180802_09.raw	1	0	1	1222	1230	Phosphorylation (STY)	S8:Phosphorylation (STY):0.00
41	102	O75369-6|FLNB_HUMAN	K.YADEEIPRSPFKVK.V	Y	52.4	18.89	1677.87	14	2.8	560.3	3	30.59	9610		2	F2:9613	UnivTokyo-Enomoto_Exp2-3_180802_03.raw	1	1	0	1497	1510
41	102	O75369-6|FLNB_HUMAN	K.YHQRPTFR.Q	Y	60.5	15.22	1103.56	8	2.1	552.79	2	24.81		0	5	F5:6550	UnivTokyo-Enomoto_Exp2-3_180802_07.raw	0	0	0	66	73
41	103	O75369-3|FLNB_HUMAN	R.LTVM(+15.99)SLQESGLK.V	Y	99.5	47.11	1320.7	12	-4.9	661.352	2	12.39	0		3	F3:2697	UnivTokyo-Enomoto_Exp2-4_180821_01.raw	0	0	0	2249	2260	Oxidation (M)	M4:Oxidation (M):1000.00
41	103	O75369-3|FLNB_HUMAN	K.VEPAVDTS(+79.97)R.I	Y	56.2	19.48	1052.45	9	4.4	527.237	2	16.71		1070	6	F6:3962	UnivTokyo-Enomoto_Exp2-3_180802_09.raw	1	0	1	1222	1230	Phosphorylation (STY)	S8:Phosphorylation (STY):0.00
41	103	O75369-3|FLNB_HUMAN	K.YADEEIPRSPFKVK.V	Y	52.4	18.89	1677.87	14	2.8	560.3	3	30.59	9610		2	F2:9613	UnivTokyo-Enomoto_Exp2-3_180802_03.raw	1	1	0	1497	1510
41	103	O75369-3|FLNB_HUMAN	K.YHQRPTFR.Q	Y	60.5	15.22	1103.56	8	2.1	552.79	2	24.81		0	5	F5:6550	UnivTokyo-Enomoto_Exp2-3_180802_07.raw	0	0	0	66	73
41	104	O75369-2|FLNB_HUMAN	R.LTVM(+15.99)SLQESGLK.V	Y	99.5	47.11	1320.7	12	-4.9	661.352	2	12.39	0		3	F3:2697	UnivTokyo-Enomoto_Exp2-4_180821_01.raw	0	0	0	2266	2277	Oxidation (M)	M4:Oxidation (M):1000.00
41	104	O75369-2|FLNB_HUMAN	K.VEPAVDTS(+79.97)R.I	Y	56.2	19.48	1052.45	9	4.4	527.237	2	16.71		1070	6	F6:3962	UnivTokyo-Enomoto_Exp2-3_180802_09.raw	1	0	1	1222	1230	Phosphorylation (STY)	S8:Phosphorylation (STY):0.00
41	104	O75369-2|FLNB_HUMAN	K.YADEEIPRSPFKVK.V	Y	52.4	18.89	1677.87	14	2.8	560.3	3	30.59	9610		2	F2:9613	UnivTokyo-Enomoto_Exp2-3_180802_03.raw	1	1	0	1497	1510
41	104	O75369-2|FLNB_HUMAN	K.YHQRPTFR.Q	Y	60.5	15.22	1103.56	8	2.1	552.79	2	24.81		0	5	F5:6550	UnivTokyo-Enomoto_Exp2-3_180802_07.raw	0	0	0	66	73
41	105	O75369-9|FLNB_HUMAN	R.LTVM(+15.99)SLQESGLK.V	Y	99.5	47.11	1320.7	12	-4.9	661.352	2	12.39	0		3	F3:2697	UnivTokyo-Enomoto_Exp2-4_180821_01.raw	0	0	0	2279	2290	Oxidation (M)	M4:Oxidation (M):1000.00
41	105	O75369-9|FLNB_HUMAN	K.VEPAVDTS(+79.97)R.I	Y	56.2	19.48	1052.45	9	4.4	527.237	2	16.71		1070	6	F6:3962	UnivTokyo-Enomoto_Exp2-3_180802_09.raw	1	0	1	1222	1230	Phosphorylation (STY)	S8:Phosphorylation (STY):0.00
41	105	O75369-9|FLNB_HUMAN	K.YADEEIPRSPFKVK.V	Y	52.4	18.89	1677.87	14	2.8	560.3	3	30.59	9610		2	F2:9613	UnivTokyo-Enomoto_Exp2-3_180802_03.raw	1	1	0	1497	1510
41	105	O75369-9|FLNB_HUMAN	K.YHQRPTFR.Q	Y	60.5	15.22	1103.56	8	2.1	552.79	2	24.81		0	5	F5:6550	UnivTokyo-Enomoto_Exp2-3_180802_07.raw	0	0	0	66	73
41	106	O75369|FLNB_HUMAN	R.LTVM(+15.99)SLQESGLK.V	Y	99.5	47.11	1320.7	12	-4.9	661.352	2	12.39	0		3	F3:2697	UnivTokyo-Enomoto_Exp2-4_180821_01.raw	0	0	0	2290	2301	Oxidation (M)	M4:Oxidation (M):1000.00
41	106	O75369|FLNB_HUMAN	K.VEPAVDTS(+79.97)R.I	Y	56.2	19.48	1052.45	9	4.4	527.237	2	16.71		1070	6	F6:3962	UnivTokyo-Enomoto_Exp2-3_180802_09.raw	1	0	1	1222	1230	Phosphorylation (STY)	S8:Phosphorylation (STY):0.00
41	106	O75369|FLNB_HUMAN	K.YADEEIPRSPFKVK.V	Y	52.4	18.89	1677.87	14	2.8	560.3	3	30.59	9610		2	F2:9613	UnivTokyo-Enomoto_Exp2-3_180802_03.raw	1	1	0	1497	1510
41	106	O75369|FLNB_HUMAN	K.YHQRPTFR.Q	Y	60.5	15.22	1103.56	8	2.1	552.79	2	24.81		0	5	F5:6550	UnivTokyo-Enomoto_Exp2-3_180802_07.raw	0	0	0	66	73
41	107	O75369-8|FLNB_HUMAN	R.LTVM(+15.99)SLQESGLK.V	Y	99.5	47.11	1320.7	12	-4.9	661.352	2	12.39	0		3	F3:2697	UnivTokyo-Enomoto_Exp2-4_180821_01.raw	0	0	0	2321	2332	Oxidation (M)	M4:Oxidation (M):1000.00
41	107	O75369-8|FLNB_HUMAN	K.VEPAVDTS(+79.97)R.I	Y	56.2	19.48	1052.45	9	4.4	527.237	2	16.71		1070	6	F6:3962	UnivTokyo-Enomoto_Exp2-3_180802_09.raw	1	0	1	1222	1230	Phosphorylation (STY)	S8:Phosphorylation (STY):0.00
41	107	O75369-8|FLNB_HUMAN	K.YADEEIPRSPFKVK.V	Y	52.4	18.89	1677.87	14	2.8	560.3	3	30.59	9610		2	F2:9613	UnivTokyo-Enomoto_Exp2-3_180802_03.raw	1	1	0	1528	1541
41	107	O75369-8|FLNB_HUMAN	K.YHQRPTFR.Q	Y	60.5	15.22	1103.56	8	2.1	552.79	2	24.81		0	5	F5:6550	UnivTokyo-Enomoto_Exp2-3_180802_07.raw	0	0	0	66	73
41	101	O75369-7|FLNB_HUMAN	R.LTVM(+15.99)SLQESGLK.V	Y	99.5	47.11	1320.7	12	-4.9	661.352	2	12.39	0		3	F3:2697	UnivTokyo-Enomoto_Exp2-4_180821_01.raw	0	0	0	2110	2121	Oxidation (M)	M4:Oxidation (M):1000.00
41	101	O75369-7|FLNB_HUMAN	K.VEPAVDTS(+79.97)R.I	Y	56.2	19.48	1052.45	9	4.4	527.237	2	16.71		1070	6	F6:3962	UnivTokyo-Enomoto_Exp2-3_180802_09.raw	1	0	1	1053	1061	Phosphorylation (STY)	S8:Phosphorylation (STY):0.00
41	101	O75369-7|FLNB_HUMAN	K.YADEEIPRSPFKVK.V	Y	52.4	18.89	1677.87	14	2.8	560.3	3	30.59	9610		2	F2:9613	UnivTokyo-Enomoto_Exp2-3_180802_03.raw	1	1	0	1328	1341
49	1678	P0DOY3|IGLC3_HUMAN	K.AGVETTTPSK.Q	Y	99.5	47.06	989.503	10	0.5	495.759	2	15.42	22700		4	F4:4020	UnivTokyo-Enomoto_Exp2-4_180821_03.raw	1	1	0	51	60
49	1679	P0DOY2|IGLC2_HUMAN	K.AGVETTTPSK.Q	Y	99.5	47.06	989.503	10	0.5	495.759	2	15.42	22700		4	F4:4020	UnivTokyo-Enomoto_Exp2-4_180821_03.raw	1	1	0	51	60
55	1608	P07451|CAH3_HUMAN	R.VVFDDTYDR.S	Y	99	44.56	1128.51	9	1.1	565.262	2	29.24		62900	8	F8:8299	UnivTokyo-Enomoto_Exp2-4_180821_09.raw	1	0	1	68	76
33	1840	Q08499-6|PDE4D_HUMAN	K.LSPVISPR.N	Y	98.9	41.6	867.518	8	0.3	434.766	2	35.57	4880000	2450000	4	F4:11060	UnivTokyo-Enomoto_Exp2-4_180821_03.raw	12	6	6	54	61
33	1822	Q08499-7|PDE4D_HUMAN	K.LSPVISPR.N	Y	98.9	41.6	867.518	8	0.3	434.766	2	35.57	4880000	2450000	4	F4:11060	UnivTokyo-Enomoto_Exp2-4_180821_03.raw	12	6	6	54	61
33	1823	Q08499-12|PDE4D_HUMAN	K.LSPVISPR.N	Y	98.9	41.6	867.518	8	0.3	434.766	2	35.57	4880000	2450000	4	F4:11060	UnivTokyo-Enomoto_Exp2-4_180821_03.raw	12	6	6	54	61
35	94	Q5JSL3|DOC11_HUMAN	M(+15.99)AEVRKFT(+79.97)K.R	Y	98.6	41.46	1204.57	9	-6.7	603.287	2	15.5		0	8	F8:3733	UnivTokyo-Enomoto_Exp2-4_180821_09.raw	0	0	0	1	9	Oxidation (M); Phosphorylation (STY)	M1:Oxidation (M):1000.00;T8:Phosphorylation (STY):1000.00
35	94	Q5JSL3|DOC11_HUMAN	R.M(+15.99)LPC(+57.02)KS(+79.97)LRPEK.I	Y	51.7	17.11	1453.68	11	3.4	727.851	2	20.19	10800		1	F1:5704	UnivTokyo-Enomoto_Exp2-3_180802_01.raw	1	1	0	128	138	Oxidation (M); Carbamidomethylation; Phosphorylation (STY)	M1:Oxidation (M):1000.00;C4:Carbamidomethylation:1000.00;S6:Phosphorylation (STY):1000.00
35	94	Q5JSL3|DOC11_HUMAN	K.C(+57.02)HEEGLDSYLR.S	Y	55.6	16.68	1377.6	11	-2.9	689.804	2	36.9		0	6	F6:11060	UnivTokyo-Enomoto_Exp2-3_180802_09.raw	0	0	0	903	913	Carbamidomethylation	C1:Carbamidomethylation:1000.00
35	94	Q5JSL3|DOC11_HUMAN	R.TAKQVC(+57.02)S(+79.97)R.L	Y	60.7	15.49	1028.45	8	6.6	515.234	2	16.52		0	5	F5:3706	UnivTokyo-Enomoto_Exp2-3_180802_07.raw	0	0	0	512	519	Carbamidomethylation; Phosphorylation (STY)	C6:Carbamidomethylation:1000.00;S7:Phosphorylation (STY):9.45
52	1972	Q08554-2|DSC1_HUMAN	K.VQDQDLPNTPHSK.A	Y	98.8	40.59	1477.72	13	0.1	493.579	3	19.65	52400		4	F4:5717	UnivTokyo-Enomoto_Exp2-4_180821_03.raw	2	2	0	377	389
52	1973	Q08554|DSC1_HUMAN	K.VQDQDLPNTPHSK.A	Y	98.8	40.59	1477.72	13	0.1	493.579	3	19.65	52400		4	F4:5717	UnivTokyo-Enomoto_Exp2-4_180821_03.raw	2	2	0	377	389
37	1683	Q8TB22-3|SPT20_HUMAN	K.DDQDGAEPS(+79.97)ANS(+79.97)VS(+79.97)AHNLLR.L	Y	98.8	40.55	2334.86	20	-3.9	1168.43	2	14.24	155000	33300	4	F4:3542	UnivTokyo-Enomoto_Exp2-4_180821_03.raw	4	3	1	592	611	Phosphorylation (STY)	S9:Phosphorylation (STY):1000.00;S12:Phosphorylation (STY):1000.00;S14:Phosphorylation (STY):1000.00
37	1684	Q8TB22|SPT20_HUMAN	K.DDQDGAEPS(+79.97)ANS(+79.97)VS(+79.97)AHNLLR.L	Y	98.8	40.55	2334.86	20	-3.9	1168.43	2	14.24	155000	33300	4	F4:3542	UnivTokyo-Enomoto_Exp2-4_180821_03.raw	4	3	1	636	655	Phosphorylation (STY)	S9:Phosphorylation (STY):1000.00;S12:Phosphorylation (STY):1000.00;S14:Phosphorylation (STY):1000.00
37	1685	Q8TB22-2|SPT20_HUMAN	K.DDQDGAEPS(+79.97)ANS(+79.97)VS(+79.97)AHNLLR.L	Y	98.8	40.55	2334.86	20	-3.9	1168.43	2	14.24	155000	33300	4	F4:3542	UnivTokyo-Enomoto_Exp2-4_180821_03.raw	4	3	1	652	671	Phosphorylation (STY)	S9:Phosphorylation (STY):1000.00;S12:Phosphorylation (STY):1000.00;S14:Phosphorylation (STY):1000.00
47	877	Q5T749|KPRP_HUMAN	R.RSEPIYNSR.C	Y	98.5	39.76	1120.56	9	0.4	561.289	2	17.11		71300	7	F7:4541	UnivTokyo-Enomoto_Exp2-4_180821_07.raw	1	0	1	300	308
47	877	Q5T749|KPRP_HUMAN	R.SEPIYNSR.C	Y	64.9	23	964.461	8	-0.2	483.238	2	19.82		242000	5	F5:4805	UnivTokyo-Enomoto_Exp2-3_180802_07.raw	2	0	2	301	308
50	1828	P47870|GBRB2_HUMAN	R.LDVNKIFYK.D	Y	98.7	39.65	1138.64	9	2.8	570.328	2	41.82	0	0	4	F4:12862	UnivTokyo-Enomoto_Exp2-4_180821_03.raw	0	0	0	355	363
46	69	P60709|ACTB_HUMAN	K.SYELPDGQVITIGNER.F	Y	98	38.56	1789.88	16	-0.8	895.949	2	41.47	21700	12300	3	F3:12142	UnivTokyo-Enomoto_Exp2-4_180821_01.raw	2	1	1	239	254
46	69	P60709|ACTB_HUMAN	R.GYSFTTTAER.E	Y	86.2	27.09	1131.52	10	1.3	566.768	2	27.25	34200	0	3	F3:8220	UnivTokyo-Enomoto_Exp2-4_180821_01.raw	1	1	0	197	206
46	70	P63261|ACTG_HUMAN	K.SYELPDGQVITIGNER.F	Y	98	38.56	1789.88	16	-0.8	895.949	2	41.47	21700	12300	3	F3:12142	UnivTokyo-Enomoto_Exp2-4_180821_01.raw	2	1	1	239	254
46	70	P63261|ACTG_HUMAN	R.GYSFTTTAER.E	Y	86.2	27.09	1131.52	10	1.3	566.768	2	27.25	34200	0	3	F3:8220	UnivTokyo-Enomoto_Exp2-4_180821_01.raw	1	1	0	197	206
46	302	P63267-2|ACTH_HUMAN	K.SYELPDGQVITIGNER.F	Y	98	38.56	1789.88	16	-0.8	895.949	2	41.47	21700	12300	3	F3:12142	UnivTokyo-Enomoto_Exp2-4_180821_01.raw	2	1	1	197	212
46	1662	Q9BYX7|ACTBM_HUMAN	K.SYELPDGQVITIGNER.F	Y	98	38.56	1789.88	16	-0.8	895.949	2	41.47	21700	12300	3	F3:12142	UnivTokyo-Enomoto_Exp2-4_180821_01.raw	2	1	1	239	254
46	303	P63267|ACTH_HUMAN	K.SYELPDGQVITIGNER.F	Y	98	38.56	1789.88	16	-0.8	895.949	2	41.47	21700	12300	3	F3:12142	UnivTokyo-Enomoto_Exp2-4_180821_01.raw	2	1	1	240	255
46	304	P68133|ACTS_HUMAN	K.SYELPDGQVITIGNER.F	Y	98	38.56	1789.88	16	-0.8	895.949	2	41.47	21700	12300	3	F3:12142	UnivTokyo-Enomoto_Exp2-4_180821_01.raw	2	1	1	241	256
46	305	P68032|ACTC_HUMAN	K.SYELPDGQVITIGNER.F	Y	98	38.56	1789.88	16	-0.8	895.949	2	41.47	21700	12300	3	F3:12142	UnivTokyo-Enomoto_Exp2-4_180821_01.raw	2	1	1	241	256
46	306	P62736|ACTA_HUMAN	K.SYELPDGQVITIGNER.F	Y	98	38.56	1789.88	16	-0.8	895.949	2	41.47	21700	12300	3	F3:12142	UnivTokyo-Enomoto_Exp2-4_180821_01.raw	2	1	1	241	256
46	933	Q6S8J3|POTEE_HUMAN	K.SYELPDGQVITIGNER.F	Y	98	38.56	1789.88	16	-0.8	895.949	2	41.47	21700	12300	3	F3:12142	UnivTokyo-Enomoto_Exp2-4_180821_01.raw	2	1	1	939	954
43	2810	O95932-2|TGM3L_HUMAN	R.LFGVEASGRR.I	Y	96.2	37.64	1090.59	10	4.5	546.304	2	32.47	0	0	1	F1:10232	UnivTokyo-Enomoto_Exp2-3_180802_01.raw	0	0	0	461	470
